# Supplementary material for: Paraventricular hypothalamus mediates diurnal rhythm of metabolism
Source: Nat Commun. 2020 Jul 30;11:3794. doi: 10.1038/s41467-020-17578-7 (PMC7393104; doi:10.1038/s41467-020-17578-7)
Supplement: Supplementary file 3 — Supplementary Data [file 41467_2020_17578_MOESM3_ESM.xlsx]

## Sheet: Statistical information
Figure		Type of test	Test Results
			Sidak's multiple comparisons test	Predicted (LS) mean diff.	95.00% CI of diff.	Significant?	Summary	Adjusted P Value	ANOVA table	DF	F (DFn, DFd)
1g	Mean±S.E.M	2-way ANOVA with Sidak’s multiple comparisons test	AAV-GFP - AAV-Cre						Interaction	6	F (6, 84) = 3.382
			0 week	-0.56	-6.478 to 5.358	No	ns	>0.9999	Row Factor	6	F (6, 84) = 6.392
			1 week	-2.182	-8.100 to 3.736	No	ns	0.9281	Column Factor	1	F (1, 84) = 68.77
			2 week	-6.207	-12.12 to -0.2889	Yes	*	0.0344	Residual	84
			3 week	-8.169	-14.09 to -2.251	Yes	**	0.0019
			4 week	-10.13	-16.04 to -4.209	Yes	****	<0.0001
			5 week	-9.729	-15.65 to -3.811	Yes	***	0.0001
			6 week	-10.24	-16.16 to -4.327	Yes	****	<0.0001
1h	Mean±S.E.M	2-way ANOVA with Sidak’s mutiple comparisons test	AAV-GFP - AAV-Cre						ANOVA table	DF	F (DFn, DFd)
			0 week	0	-4.117 to 4.117	No	ns	>0.9999	Interaction	6	F (6, 84) = 7.051
			1 week	-1.622	-5.740 to 2.495	No	ns	0.9014	Row Factor	6	F (6, 84) = 13.22
			2 week	-5.084	-9.202 to -0.9671	Yes	**	0.0073	Column Factor	1	F (1, 84) = 116.4
			3 week	-7.609	-11.73 to -3.492	Yes	****	<0.0001	Residual	84
			4 week	-9.567	-13.68 to -5.449	Yes	****	<0.0001
			5 week	-9.169	-13.29 to -5.052	Yes	****	<0.0001
			6 week	-9.684	-13.80 to -5.567	Yes	****	<0.0001
1j	Mean±S.E.M	Unpaired t test	P value	0.01
			P value summary	**
			Significantly different (P < 0.05)?	Yes
			One- or two-tailed P value?	Two-tailed
			t, df	t=3.014, df=13
1m	Mean±S.E.M	Unpaired t test	P value	0.0493
			P value summary	*
			Significantly different (P < 0.05)?	Yes
			One- or two-tailed P value?	Two-tailed
			t, df	t=2.168, df=13
1q	Mean±S.E.M	2-way ANOVA with Turkey’s mutiple comparisons test	Tukey's multiple comparisons test	Mean Diff.	95.00% CI of diff.	Significant?	Summary	Adjusted P Value	ANOVA table	DF	F (DFn, DFd)
			CTRL:Fasting vs. CTRL:Fasting-refeeding	-292.8	-316.3 to -269.3	Yes	****	<0.0001	Interaction	1	F (1, 56) = 536.9
			CTRL:Fasting vs. BMAL1:Fasting	8	-15.45 to 31.45	No	ns	0.8032	Row Factor	1	F (1, 56) = 597.7
			CTRL:Fasting vs. BMAL1:Fasting-refeeding	5.467	-17.99 to 28.92	No	ns	0.9262	Column Factor	1	F (1, 56) = 555.8
			CTRL:Fasting-refeeding vs. BMAL1:Fasting	300.8	277.3 to 324.3	Yes	****	<0.0001	Residual	56
			CTRL:Fasting-refeeding vs. BMAL1:Fasting-refeeding	298.3	274.8 to 321.7	Yes	****	<0.0001
			BMAL1:Fasting vs. BMAL1:Fasting-refeeding	-2.533	-25.99 to 20.92	No	ns	0.9918
2d	Mean±S.E.M	2-way ANOVA with Turkey’s mutiple comparisons test	Tukey's multiple comparisons test	Mean Diff.	95.00% CI of diff.	Significant?	Summary	Adjusted P Value	ANOVA table	DF	F (DFn, DFd)
			CTRL:Fasting vs. CTRL:Fasting-refeeding	-292.8	-316.1 to -269.5	Yes	****	<0.0001	Interaction	1	F (1, 56) = 544.4
			CTRL:Fasting vs. Kir2.1:Fasting	9.667	-13.62 to 32.95	No	ns	0.6915	Row Factor	1	F (1, 56) = 619.3
			CTRL:Fasting vs. Kir2.1:Fasting-refeeding	7.067	-16.22 to 30.35	No	ns	0.8525	Column Factor	1	F (1, 56) = 564.1
			CTRL:Fasting-refeeding vs. Kir2.1:Fasting	302.5	279.2 to 325.8	Yes	****	<0.0001	Residual	56
			CTRL:Fasting-refeeding vs. Kir2.1:Fasting-refeeding	299.9	276.6 to 323.2	Yes	****	<0.0001
			Kir2.1:Fasting vs. Kir2.1:Fasting-refeeding	-2.6	-25.89 to 20.69	No	ns	0.9909
2e	Mean±S.E.M	2-way ANOVA with Sidak’s mutiple comparisons test	Sidak's multiple comparisons test	Predicted (LS) mean diff.	95.00% CI of diff.	Significant?	Summary	Adjusted P Value	ANOVA table	DF	F (DFn, DFd)
			AAV-mCherry - AAV-Kir2.1						Interaction	8	F (8, 171) = 4.022
			0 week	0.1917	-4.625 to 5.008	No	ns	>0.9999	Row Factor	8	F (8, 171) = 14.22
			1 week	-2.428	-7.244 to 2.389	No	ns	0.7914	Column Factor	1	F (1, 171) = 108.2
			2 week	-4.794	-9.611 to 0.02211	No	ns	0.0519	Residual	171
			3 week	-5.45	-10.27 to -0.6334	Yes	*	0.0162
			4 week	-5.736	-10.55 to -0.9196	Yes	**	0.0094
			5 week	-7.106	-11.92 to -2.289	Yes	***	0.0005
			6 week	-7.875	-12.69 to -3.058	Yes	****	<0.0001
			7 week	-9.331	-14.15 to -4.514	Yes	****	<0.0001
			8 week	-11.14	-15.96 to -6.322	Yes	****	<0.0001
2f	Mean±S.E.M	2-way ANOVA with Sidak’s mutiple comparisons test	Sidak's multiple comparisons test	Predicted (LS) mean diff.	95.00% CI of diff.	Significant?	Summary	Adjusted P Value	ANOVA table	DF	F (DFn, DFd)
			AAV-mCherry - AAV-Kir2.1						Interaction	8	F (8, 171) = 6.401
			0 week	0	-3.951 to 3.951	No	ns	>0.9999	Row Factor	8	F (8, 171) = 20.80
			1 week	-2.253	-6.204 to 1.698	No	ns	0.6571	Column Factor	1	F (1, 171) = 158.5
			2 week	-3.978	-7.929 to -0.02663	Yes	*	0.0473	Residual	171
			3 week	-4.986	-8.937 to -1.035	Yes	**	0.0047
			4 week	-5.844	-9.796 to -1.893	Yes	***	0.0005
			5 week	-7.297	-11.25 to -3.346	Yes	****	<0.0001
			6 week	-8.067	-12.02 to -4.116	Yes	****	<0.0001
			7 week	-9.522	-13.47 to -5.571	Yes	****	<0.0001
			8 week	-11.33	-15.28 to -7.379	Yes	****	<0.0001
2i	Mean±S.E.M	2-way ANOVA with Turkey’s mutiple comparisons test	Tukey's multiple comparisons test	Mean Diff.	95.00% CI of diff.	Significant?	Summary	Adjusted P Value	ANOVA table	DF	F (DFn, DFd)
			2-3 week:AAV-mCherry vs. 2-3 week:AAV-Kir2.1	100.1	-100.3 to 300.5	No	ns	0.5049	Interaction	1	F (1, 17) = 1.378
			2-3 week:AAV-mCherry vs. 8-9 week:AAV-mCherry	-35.84	-245.2 to 173.5	No	ns	0.961	Row Factor	1	F (1, 17) = 0.2216
			2-3 week:AAV-mCherry vs. 8-9 week:AAV-Kir2.1	183.9	-25.41 to 393.2	No	ns	0.0963	Column Factor	1	F (1, 17) = 9.843
			2-3 week:AAV-Kir2.1 vs. 8-9 week:AAV-mCherry	-135.9	-336.3 to 64.48	No	ns	0.2536	Residual	17
			2-3 week:AAV-Kir2.1 vs. 8-9 week:AAV-Kir2.1	83.83	-116.6 to 284.2	No	ns	0.6416
			8-9 week:AAV-mCherry vs. 8-9 week:AAV-Kir2.1	219.7	10.44 to 429.1	Yes	*	0.0378
2l	Mean±S.E.M	2-way ANOVA with Turkey’s mutiple comparisons test	Tukey's multiple comparisons test	Mean Diff.	95.00% CI of diff.	Significant?	Summary	Adjusted P Value	ANOVA table	DF	F (DFn, DFd)
			2-3 week:AAV-mCherry vs. 2-3 week:AAV-Kir2.1	1255	235.3 to 2275	Yes	*	0.0126	Interaction	1	F (1, 20) = 0.0006037
			2-3 week:AAV-mCherry vs. 8-9 week:AAV-mCherry	-1092	-2111 to -71.91	Yes	*	0.0332	Row Factor	1	F (1, 20) = 19.26
			2-3 week:AAV-mCherry vs. 8-9 week:AAV-Kir2.1	175.6	-810.5 to 1162	No	ns	0.9585	Column Factor	1	F (1, 20) = 25.99
			2-3 week:AAV-Kir2.1 vs. 8-9 week:AAV-mCherry	-2347	-3319 to -1374	Yes	****	<0.0001	Residual	20
			2-3 week:AAV-Kir2.1 vs. 8-9 week:AAV-Kir2.1	-1079	-2016 to -142.6	Yes	*	0.0204
			8-9 week:AAV-mCherry vs. 8-9 week:AAV-Kir2.1	1267	330.3 to 2204	Yes	**	0.0059
2m	Mean±S.E.M	2-way ANOVA with Turkey’s mutiple comparisons test	Tukey's multiple comparisons test	Mean Diff.	95.00% CI of diff.	Significant?	Summary	Adjusted P Value	ANOVA table	DF	F (DFn, DFd)
			2-3 week:AAV-mCherry vs. 2-3 week:AAV-Kir2.1	-0.4097	-3.139 to 2.319	No	ns	0.9731	Interaction	1	F (1, 17) = 3.292
			2-3 week:AAV-mCherry vs. 8-9 week:AAV-mCherry	0.448	-2.402 to 3.299	No	ns	0.9694	Row Factor	1	F (1, 17) = 1.939
			2-3 week:AAV-mCherry vs. 8-9 week:AAV-Kir2.1	-2.518	-5.368 to 0.3325	No	ns	0.0939	Column Factor	1	F (1, 17) = 5.830
			2-3 week:AAV-Kir2.1 vs. 8-9 week:AAV-mCherry	0.8577	-1.871 to 3.587	No	ns	0.8084	Residual	17
			2-3 week:AAV-Kir2.1 vs. 8-9 week:AAV-Kir2.1	-2.108	-4.837 to 0.6208	No	ns	0.1642
			8-9 week:AAV-mCherry vs. 8-9 week:AAV-Kir2.1	-2.966	-5.817 to -0.1155	Yes	*	0.0399
3c	Mean±S.E.M	2-way ANOVA with Turkey’s mutiple comparisons test	Tukey's multiple comparisons test	Mean Diff.	95.00% CI of diff.	Significant?	Summary	Adjusted P Value	ANOVA table	DF	F (DFn, DFd)
			CTRL:Fasting vs. CTRL:Fasting-refeeding	-292.8	-319.7 to -265.9	Yes	****	<0.0001	Interaction	1	F (1, 56) = 385.3
			CTRL:Fasting vs. NachBac:Fasting	-391.3	-418.2 to -364.4	Yes	****	<0.0001	Row Factor	1	F (1, 56) = 1213
			CTRL:Fasting vs. NachBac:Fasting-refeeding	-402	-428.9 to -375.1	Yes	****	<0.0001	Column Factor	1	F (1, 56) = 445.8
			CTRL:Fasting-refeeding vs. NachBac:Fasting	-98.53	-125.4 to -71.62	Yes	****	<0.0001	Residual	56
			CTRL:Fasting-refeeding vs. NachBac:Fasting-refeeding	-109.2	-136.1 to -82.29	Yes	****	<0.0001
			NachBac:Fasting vs. NachBac:Fasting-refeeding	-10.67	-37.58 to 16.24	No	ns	0.7212
3d	Mean±S.E.M	2-way ANOVA with Sidak’s mutiple comparisons test	Sidak's multiple comparisons test	Predicted (LS) mean diff.	95.00% CI of diff.	Significant?	Summary	Adjusted P Value	ANOVA table	DF	F (DFn, DFd)
			AAV-GFP - AAV-NachBac						Interaction	8	F (8, 117) = 4.252
			0 week	-0.05357	-8.117 to 8.010	No	ns	>0.9999	Row Factor	8	F (8, 117) = 10.07
			1 week	0.9054	-7.158 to 8.969	No	ns	>0.9999	Column Factor	1	F (1, 117) = 58.42
			2 week	-2.598	-10.66 to 5.465	No	ns	0.9834	Residual	117
			3 week	-5.411	-13.47 to 2.653	No	ns	0.4333
			4 week	-7.821	-15.89 to 0.2423	No	ns	0.0634
			5 week	-9.875	-17.94 to -1.811	Yes	**	0.007
			6 week	-11.41	-19.48 to -3.351	Yes	**	0.001
			7 week	-14.23	-22.29 to -6.165	Yes	****	<0.0001
			8 week	-15.13	-23.19 to -7.063	Yes	****	<0.0001
3e	Mean±S.E.M	2-way ANOVA with Sidak’s mutiple comparisons test	Sidak's multiple comparisons test	Predicted (LS) mean diff.	95.00% CI of diff.	Significant?	Summary	Adjusted P Value	ANOVA table	DF	F (DFn, DFd)
			AAV-GFP - AAV9-NachBac						Interaction	8	F (8, 117) = 7.258
			0 Week	0	-5.755 to 5.755	No	ns	>0.9999	Row Factor	8	F (8, 117) = 16.82
			1 week	1.038	-4.718 to 6.793	No	ns	0.9998	Column Factor	1	F (1, 117) = 90.22
			2 week	-1.727	-7.482 to 4.029	No	ns	0.9899	Residual	117
			3 week	-4.571	-10.33 to 1.184	No	ns	0.2192
			4 week	-6.882	-12.64 to -1.127	Yes	**	0.0092
			5 week	-9.15	-14.91 to -3.395	Yes	***	0.0002
			6 week	-10.55	-16.31 to -4.796	Yes	****	<0.0001
			7 week	-11.79	-17.55 to -6.036	Yes	****	<0.0001
			8 week	-14.57	-20.33 to -8.816	Yes	****	<0.0001
3g	Mean±S.E.M	Unpaired t test	P value	0.0021
			P value summary	**
			Significantly different (P < 0.05)?	Yes
			One- or two-tailed P value?	Two-tailed
			t, df	t=3.836, df=13
3h	Mean±S.E.M	One-way ANOVA with Turkey’s mutiple comparisons test	Tukey's multiple comparisons test	Mean Diff.	95.00% CI of diff.	Significant?	Summary	Adjusted P Value	ANOVA table	DF	F (DFn, DFd)
			AAV-GFP Day time vs. AAV-GFP Night time	-556.3	-1111 to -2.001	Yes	*	0.0489	Treatment (between columns)	3	F (3, 26) = 9.314
			AAV-GFP Day time vs. AAV-NachBac Day time	462.8	-110.9 to 1037	No	ns	0.1462	Residual (within columns)	26
			AAV-GFP Day time vs. AAV-NachBac Night time	295.8	-278.0 to 869.5	No	ns	0.5021	Total	29
			AAV-GFP Night time vs. AAV-NachBac Day time	1019	445.4 to 1593	Yes	***	0.0003
			AAV-GFP Night time vs. AAV-NachBac Night time	852	278.3 to 1426	Yes	**	0.0021
			AAV-NachBac Day time vs. AAV-NachBac Night time	-167.1	-759.6 to 425.5	No	ns	0.8657
3j	Mean±S.E.M	One-way ANOVA with Turkey’s mutiple comparisons test	Tukey's multiple comparisons test	Predicted (LS) mean diff.	95.00% CI of diff.	Significant?	Summary	Adjusted P Value	ANOVA table	DF	F (DFn, DFd)
			AAV-GFP:Day time vs. AAV-GFP:Night time	-2.3	-3.723 to -0.8771	Yes	***	0.0008	Treatment (between columns)	3	F (3, 26) = 9.257
			AAV-GFP:Day time vs. AAV-NachBac:Day time	-0.1504	-1.623 to 1.322	No	ns	0.9921	Residual (within columns)	26
			AAV-GFP:Day time vs. AAV-NachBac:Night time	-1.694	-3.167 to -0.2211	Yes	*	0.0197	Total	29
			AAV-GFP:Night time vs. AAV-NachBac:Day time	2.15	0.6767 to 3.622	Yes	**	0.0025
			AAV-GFP:Night time vs. AAV-NachBac:Night time	0.606	-0.8669 to 2.079	No	ns	0.6755
			AAV-NachBac:Day time vs. AAV-NachBac:Night time	-1.544	-3.065 to -0.02238	Yes	*	0.0458
3l	Mean±S.E.M	Unpaired t test	P value	0.0064
			P value summary	**
			Significantly different (P < 0.05)?	Yes
			One- or two-tailed P value?	Two-tailed
			t, df	t=3.240, df=13
4b	Mean±S.E.M	One-way ANOVA with Turkey’s mutiple comparisons test	Tukey's multiple comparisons test	Mean Diff.	95.00% CI of diff.	Significant?	Summary	Adjusted P Value	ANOVA table	DF	F (DFn, DFd)
			ZT 0 vs. ZT 6	67.92	1.839 to 134.0	Yes	*	0.0458	Treatment (between columns)	3	F (1.603, 6.414) = 15.53
			ZT 0 vs. ZT 12	7.698	-52.05 to 67.44	No	ns	0.9487	Individual (between rows)	4	F (4, 12) = 0.2464
			ZT 0 vs. ZT 18	-28.24	-73.63 to 17.15	No	ns	0.1926	Residual (random)	12
			ZT 6 vs. ZT 12	-60.22	-87.22 to -33.23	Yes	**	0.0028	Total	19
			ZT 6 vs. ZT 18	-96.16	-175.0 to -17.30	Yes	*	0.0258
			ZT 12 vs. ZT 18	-35.94	-99.22 to 27.34	No	ns	0.2381
4c	Mean±S.E.M	Unpaired t test	IPSC-Day vs. IPSC-Night
			P value	0.0126
			P value summary	*
			Significantly different (P < 0.05)?	Yes
			One- or two-tailed P value?	Two-tailed
			t, df	t=2.553, df=78
4d	Mean±S.E.M	Unpaired t test	IPSC-Day vs. IPSC-Night
			P value	0.0002
			P value summary	***
			Significantly different (P < 0.05)?	Yes
			One- or two-tailed P value?	Two-tailed
			t, df	t=3.969, df=78
4f	Mean±S.E.M	One-way ANOVA with Turkey’s mutiple comparisons test	Tukey's multiple comparisons test	Mean Diff.	95.00% CI of diff.	Significant?	Summary	Adjusted P Value	ANOVA table	DF	F (DFn, DFd)
			Vector vs. Bmal1	-0.308	-0.5267 to -0.08933	Yes	**	0.006	Treatment (between columns)	3	F (3, 12) = 30.93
			Vector vs. CLCOK	-0.4102	-0.6289 to -0.1915	Yes	***	0.0006	Residual (within columns)	12
			Vector vs. Bmal1+Clock	-0.702	-0.9207 to -0.4834	Yes	****	<0.0001	Total	15
			Bmal1 vs. CLCOK	-0.1022	-0.3209 to 0.1165	No	ns	0.5298
			Bmal1 vs. Bmal1+Clock	-0.394	-0.6127 to -0.1754	Yes	***	0.0009
			CLCOK vs. Bmal1+Clock	-0.2918	-0.5105 to -0.07317	Yes	**	0.0088
4h	Mean±S.E.M	2-way ANOVA with Sidak’s mutiple comparisons test	Sidak's multiple comparisons test	Mean Diff.	95.00% CI of diff.	Significant?	Summary	Adjusted P Value	ANOVA table	DF	F (DFn, DFd)
			Control:ZT4 vs. Control:ZT16	-42.89	-52.79 to -32.99	Yes	****	<0.0001	Interaction	1	F (1, 20) = 98.62
			Control:ZT4 vs. Bmal KO:ZT4	3.283	-6.617 to 13.18	No	ns	0.9209	Row Factor	1	F (1, 20) = 127.7
			Control:ZT4 vs. Bmal KO:ZT16	8.052	-1.848 to 17.95	No	ns	0.1556	Column Factor	1	F (1, 20) = 63.10
			Control:ZT16 vs. Bmal KO:ZT4	46.17	36.27 to 56.07	Yes	****	<0.0001	Residual	20
			Control:ZT16 vs. Bmal KO:ZT16	50.94	41.04 to 60.84	Yes	****	<0.0001
			Bmal KO:ZT4 vs. Bmal KO:ZT16	4.768	-5.132 to 14.67	No	ns	0.6854
6b	Mean±S.E.M	One-way ANOVA with Turkey’s mutiple comparisons test	Tukey's multiple comparisons test	Mean Diff.	95.00% CI of diff.	Significant?	Summary	Adjusted P Value	ANOVA table	DF	F (DFn, DFd)
			CTRL:Fasting vs. CTRL:Fasting-refeeding	-301.5	-316.5 to -286.4	Yes	****	<0.0001	Treatment (between columns)	3	F (3, 56) = 1438
			CTRL:Fasting vs. Y2-TB:Fasting	3.467	-11.55 to 18.48	No	ns	0.9281	Residual (within columns)	56
			CTRL:Fasting vs. Y2-TB:Fasting-refeeding	4.4	-10.62 to 19.42	No	ns	0.8651	Total	59
			CTRL:Fasting-refeeding vs. Y2-TB:Fasting	304.9	289.9 to 320.0	Yes	****	<0.0001
			CTRL:Fasting-refeeding vs. Y2-TB:Fasting-refeeding	305.9	290.8 to 320.9	Yes	****	<0.0001
			Y2-TB:Fasting vs. Y2-TB:Fasting-refeeding	0.9333	-14.08 to 15.95	No	ns	0.9984
6c	Mean±S.E.M	2-way ANOVA with Sidak’s mutiple comparisons test	Sidak's multiple comparisons test	Predicted (LS) mean diff.	95.00% CI of diff.	Significant?	Summary	Adjusted P Value	ANOVA table	DF	F (DFn, DFd)
			AAV-GFP - AAV-Cre						Interaction	7	F (7, 80) = 0.6160
			0 week	-2.617	-8.652 to 3.418	No	ns	0.8741	Row Factor	7	F (7, 80) = 2.662
			1 week	-4.133	-10.17 to 1.902	No	ns	0.3835	Column Factor	1	F (1, 80) = 60.61
			2 week	-6.083	-12.12 to -0.04818	Yes	*	0.047	Residual	80
			3 week	-6.317	-12.35 to -0.2815	Yes	*	0.0347
			4 week	-7.217	-13.25 to -1.182	Yes	**	0.0099
			5 week	-6.867	-12.90 to -0.8315	Yes	*	0.0163
			6 week	-6.7	-12.74 to -0.6649	Yes	*	0.0206
			7 week	-7.517	-13.55 to -1.482	Yes	**	0.0063
6d	Mean±S.E.M	2-way ANOVA with Sidak’s mutiple comparisons test	Sidak's multiple comparisons test	Predicted (LS) mean diff.	95.00% CI of diff.	Significant?	Summary	Adjusted P Value	ANOVA table	DF	F (DFn, DFd)
			AAV-GFP - AAV-Cre						Interaction	7	F (7, 80) = 1.875
			0 week	0	-3.433 to 3.433	No	ns	>0.9999	Row Factor	7	F (7, 80) = 8.042
			1 week	-1.567	-4.999 to 1.866	No	ns	0.8402	Column Factor	1	F (1, 80) = 58.72
			2 week	-3.467	-6.899 to -0.03383	Yes	*	0.0463	Residual	80
			3 week	-3.867	-7.299 to -0.4338	Yes	*	0.018
			4 week	-4.6	-8.033 to -1.167	Yes	**	0.0026
			5 week	-4.083	-7.516 to -0.6505	Yes	*	0.0104
			6 week	-4.083	-7.516 to -0.6505	Yes	*	0.0104
			7 week	-4.9	-8.333 to -1.467	Yes	**	0.0011
6f	Mean±S.E.M	2-way ANOVA with Turkey’s mutiple comparisons test	Tukey's multiple comparisons test	Mean Diff.	95.00% CI of diff.	Significant?	Summary	Adjusted P Value	ANOVA table	DF	F (DFn, DFd)
			AAV-GFP:Day time vs. AAV-GFP:Night time	-1208	-2157 to -259.0	Yes	**	0.0097	Interaction	1	F (1, 20) = 4.007
			AAV-GFP:Day time vs. AAV-Cre:Day time	-28.75	-977.6 to 920.1	No	ns	0.9998	Row Factor	1	F (1, 20) = 3.541
			AAV-GFP:Day time vs. AAV-Cre:Night time	-277	-1226 to 671.8	No	ns	0.8457	Column Factor	1	F (1, 20) = 9.225
			AAV-GFP:Night time vs. AAV-Cre:Day time	1179	230.3 to 2128	Yes	*	0.0117	Residual	20
			AAV-GFP:Night time vs. AAV-Cre:Night time	930.9	-17.96 to 1880	No	ns	0.0557
			AAV-Cre:Day time vs. AAV-Cre:Night time	-248.2	-1197 to 700.6	No	ns	0.883
6h	Mean±S.E.M	2-way ANOVA with Turkey’s mutiple comparisons test	Tukey's multiple comparisons test	Mean Diff.	95.00% CI of diff.	Significant?	Summary	Adjusted P Value	ANOVA table	DF	F (DFn, DFd)
			AAV-GFP:Day time vs. AAV-GFP:Night time	-2.157	-3.761 to -0.5527	Yes	**	0.0062	Interaction	1	F (1, 20) = 3.380
			AAV-GFP:Day time vs. AAV-Cre:Day time	-0.7533	-2.357 to 0.8506	No	ns	0.5647	Row Factor	1	F (1, 20) = 0.0004230
			AAV-GFP:Day time vs. AAV-Cre:Night time	-1.42	-3.024 to 0.1840	No	ns	0.0944	Column Factor	1	F (1, 20) = 12.14
			AAV-GFP:Night time vs. AAV-Cre:Day time	1.403	-0.2006 to 3.007	No	ns	0.0998	Residual	20
			AAV-GFP:Night time vs. AAV-Cre:Night time	0.7367	-0.8673 to 2.341	No	ns	0.5823
			AAV-Cre:Day time vs. AAV-Cre:Night time	-0.6667	-2.271 to 0.9373	No	ns	0.656
6i	Mean±S.E.M	Unpaired t test	P value	0.0498
			P value summary	*
			Significantly different (P < 0.05)?	Yes
			One- or two-tailed P value?	Two-tailed
			t, df	t=2.231, df=10
7i	Mean±S.E.M	One-way ANOVA with Dunnett's mutiple comparisons test	Dunnett's multiple comparisons test	Mean Diff.	95.00% CI of diff.	Significant?	Summary	Adjusted P Value	ANOVA table	DF	F (DFn, DFd)
			CTRL vs. BMAL1	42.47	35.29 to 49.65	Yes	****	<0.0001	Treatment (between columns)	5	F (5, 26) = 71.36
			CTRL vs. NachBac	43.74	36.24 to 51.24	Yes	****	<0.0001	Residual (within columns)	26
			CTRL vs. Kir2.1	43.58	36.39 to 50.76	Yes	****	<0.0001	Total	31
			CTRL vs. Y2 Replacement	43.18	35.68 to 50.69	Yes	****	<0.0001
			CTRL vs. HFD	31.13	23.62 to 38.63	Yes	****	<0.0001
s1c	Mean±S.E.M	Unpaired t test	P value	0.0017
			P value summary	**
			Significantly different (P < 0.05)?	Yes
			One- or two-tailed P value?	Two-tailed
			t, df	t=4.127, df=11
s2c	Mean±S.E.M	Unpaired t test	P value	<0.0001
			P value summary	****
			Significantly different (P < 0.05)?	Yes
			One- or two-tailed P value?	Two-tailed
			t, df	t=6.223, df=10
s2f	Mean±S.E.M	Unpaired t test	P value	<0.0001
			P value summary	****
			Significantly different (P < 0.05)?	Yes
			One- or two-tailed P value?	Two-tailed
			t, df	t=11.67, df=10
s2i	Mean±S.E.M	Unpaired t test	P value	0.0077
			P value summary	**
			Significantly different (P < 0.05)?	Yes
			One- or two-tailed P value?	Two-tailed
			t, df	t=3.324, df=10
s3c	Mean±S.E.M	Unpaired t test	P value	0.0007
			P value summary	***
			Significantly different (P < 0.05)?	Yes
			One- or two-tailed P value?	Two-tailed
			t, df	t=4.037, df=19
s3d	Mean±S.E.M	Unpaired t test	P value	0.0491
			P value summary	*
			Significantly different (P < 0.05)?	Yes
			One- or two-tailed P value?	Two-tailed
			t, df	t=2.102, df=19
s6c	Mean±S.E.M	Unpaired t test	sIPSC-AAV-GFP vs. sIPSC-AAV-Cre
			P value	<0.0001
			P value summary	****
			Significantly different (P < 0.05)?	Yes
			One- or two-tailed P value?	Two-tailed
			t, df	t=7.260, df=31
s6d	Mean±S.E.M	Unpaired t test	sIPSC-AAV-GFP vs. sIPSC-AAV-Cre
			P value	0.0002
			P value summary	***
			Significantly different (P < 0.05)?	Yes
			One- or two-tailed P value?	Two-tailed
			t, df	t=4.177, df=31
s6e	Mean±S.E.M	Unpaired t test	P value	0.0006
			P value summary	***
			Significantly different (P < 0.05)?	Yes
			One- or two-tailed P value?	Two-tailed
			t, df	t=3.653, df=54
s7c	Mean±S.E.M	2-way ANOVA with Turkey’s mutiple comparisons test	Tukey's multiple comparisons test	Predicted (LS) mean diff.	95.00% CI of diff.	Significant?	Summary	Adjusted P Value	ANOVA table	DF	F (DFn, DFd)
			AAV-GFP:Day time vs. AAV-GFP:Night time	-5.042	-6.976 to -3.108	Yes	****	<0.0001	Interaction	6	F (6, 84) = 3.382
			AAV-GFP:Day time vs. AAV-Cre:Day time	-3.673	-5.524 to -1.821	Yes	***	0.0001	Row Factor	6	F (6, 84) = 6.392
			AAV-GFP:Day time vs. AAV-Cre:Night time	-3.853	-5.704 to -2.001	Yes	****	<0.0001	Column Factor	1	F (1, 84) = 68.77
			AAV-GFP:Night time vs. AAV-Cre:Day time	1.369	-0.4821 to 3.221	No	ns	0.1938	Residual	84
			AAV-GFP:Night time vs. AAV-Cre:Night time	1.189	-0.6621 to 3.041	No	ns	0.2985
			AAV-Cre:Day time vs. AAV-Cre:Night time	-0.18	-1.945 to 1.585	No	ns	0.9914
s7f	Mean±S.E.M	2-way ANOVA with Turkey’s mutiple comparisons test	Tukey's multiple comparisons test	Predicted (LS) mean diff.	95.00% CI of diff.	Significant?	Summary	Adjusted P Value	ANOVA table	DF	F (DFn, DFd)
			AAV-GFP:Day time vs. AAV-GFP:Night time	-801.2	-1413 to -189.1	Yes	**	0.0081	Interaction	1	F (1, 18) = 5.002
			AAV-GFP:Day time vs. AAV-Cre:Day time	-71.12	-657.1 to 514.9	No	ns	0.9857	Row Factor	1	F (1, 18) = 3.068
			AAV-GFP:Day time vs. AAV-Cre:Night time	-216.5	-802.5 to 369.5	No	ns	0.7263	Column Factor	1	F (1, 18) = 10.42
			AAV-GFP:Night time vs. AAV-Cre:Day time	730.1	144.1 to 1316	Yes	*	0.0119	Residual	18
			AAV-GFP:Night time vs. AAV-Cre:Night time	584.7	-1.313 to 1171	No	ns	0.0506
			AAV-Cre:Day time vs. AAV-Cre:Night time	-145.4	-704.1 to 413.3	No	ns	0.8816
s7g	Mean±S.E.M	2-way ANOVA with Turkey’s mutiple comparisons test	Tukey's multiple comparisons test	Predicted (LS) mean diff.	95.00% CI of diff.	Significant?	Summary	Adjusted P Value	ANOVA table	DF	F (DFn, DFd)
			AAV-GFP:Day time vs. AAV-GFP:Night time	-44838	-65969 to -23707	Yes	****	<0.0001	Interaction	1	F (1, 18) = 16.79
			AAV-GFP:Day time vs. AAV-Cre:Day time	3331	-16900 to 23562	No	ns	0.9657	Row Factor	1	F (1, 18) = 22.62
			AAV-GFP:Day time vs. AAV-Cre:Night time	-21.4	-20253 to 20210	No	ns	>0.9999	Column Factor	1	F (1, 18) = 22.66
			AAV-GFP:Night time vs. AAV-Cre:Day time	48169	27938 to 68400	Yes	****	<0.0001	Residual	18
			AAV-GFP:Night time vs. AAV-Cre:Night time	44816	24585 to 65048	Yes	****	<0.0001
			AAV-Cre:Day time vs. AAV-Cre:Night time	-3353	-22642 to 15937	No	ns	0.9601
s7h	Mean±S.E.M	2-way ANOVA with Sidak’s mutiple comparisons test	Sidak's multiple comparisons test	Predicted (LS) mean diff.	95.00% CI of diff.	Significant?	Summary	Adjusted P Value	ANOVA table	DF	F (DFn, DFd)
			AAV-GFP - AAV-Cre						Interaction	10	F (10, 165) = 8.159
			0 week	0	-2.856 to 2.856	No	ns	>0.9999	Row Factor	10	F (10, 165) = 8.814
			1 week	-0.5516	-3.524 to 2.420	No	ns	>0.9999	Column Factor	1	F (1, 165) = 211.2
			2 week	-2.13	-5.102 to 0.8418	No	ns	0.3712	Residual	165
			3 week	-4.307	-7.163 to -1.450	Yes	***	0.0003
			4 week	-3.631	-6.487 to -0.7745	Yes	**	0.0039
			5 week	-4.772	-7.744 to -1.800	Yes	****	<0.0001
			6 week	-4.522	-7.837 to -1.206	Yes	**	0.0015
			7 week	-6.055	-9.027 to -3.083	Yes	****	<0.0001
			8 week	-7.711	-10.68 to -4.739	Yes	****	<0.0001
			9 week	-8.817	-12.51 to -5.123	Yes	****	<0.0001
			10 week	-9.927	-13.65 to -6.205	Yes	****	<0.0001
s8c	Mean±S.E.M	One-way ANOVA with Turkey’s mutiple comparisons test	Tukey's multiple comparisons test	Mean Diff.	95.00% CI of diff.	Significant?	Summary	Adjusted P Value	ANOVA table	DF	F (DFn, DFd)
			Basal vs. Zolpidam	-96.58	-134.0 to -59.12	Yes	****	<0.0001	Treatment (between columns)	2	F (2, 21) = 26.06
			Basal vs. Washout	-7.825	-45.28 to 29.63	No	ns	0.8593	Residual (within columns)	21
			Zolpidam vs. Washout	88.75	51.30 to 126.2	Yes	****	<0.0001	Total	23
s8e	Mean±S.E.M	One-way ANOVA with Turkey’s mutiple comparisons test	Tukey's multiple comparisons test	Mean Diff.	95.00% CI of diff.	Significant?	Summary	Adjusted P Value	ANOVA table	DF	F (DFn, DFd)
			Basal vs. Zolpidam	-224	-335.3 to -112.7	Yes	***	0.0002	Treatment (between columns)	2	F (2, 18) = 13.59
			Basal vs. Washout	-77.83	-189.2 to 33.52	No	ns	0.2031	Residual (within columns)	18
			Zolpidam vs. Washout	146.2	34.83 to 257.5	Yes	**	0.0095	Total	20
