# Supplementary material for: Paraventricular hypothalamus mediates diurnal rhythm of metabolism
Source: Nat Commun. 2020 Jul 30;11:3794. doi: 10.1038/s41467-020-17578-7 (PMC7393104; doi:10.1038/s41467-020-17578-7)
Supplement: Supplementary file 4 — Source Data [file 41467_2020_17578_MOESM4_ESM.zip]

Archive with 13 entries (13 files):
- Source data for Fig.1.xlsx
- Source data for Fig.2.xlsx
- Source data for Fig.3.xlsx
- Source data for Fig.4.xlsx
- Source data for Fig.5.xlsx
- Source data for Fig.6.xlsx
- Source data for Fig.7.xlsx
- Source data supplementary Fig.1.xlsx
- Source data supplementary Fig.2.xlsx
- Source data supplementary Fig.3.xlsx
- Source data supplementary Fig.6.xlsx
- Source data supplementary Fig.7.xlsx
- Source data supplementary Fig.8.xlsx
