# Supplementary material for: Paraventricular hypothalamus mediates diurnal rhythm of metabolism
Source: Nat Commun. 2020 Jul 30;11:3794. doi: 10.1038/s41467-020-17578-7 (PMC7393104; doi:10.1038/s41467-020-17578-7)
Supplement: Supplementary file 4 — Source Data [file 41467_2020_17578_MOESM4_ESM.zip › Source data for Fig.1.xlsx]

## Sheet: Fig.1g
			AAV-GFP								AAV-Cre
0W	19.8	24.3	31.5	18.5	19.6		21.5	22.4	20.3	28.1	27	29	20.8	20.1	20.5
1W	20.8	24.7	29.4	20	20.3		23.2	25.2	24.7	27.5	28.1	29.5	22	23	23.8
2W	21.6	25.2	30.2	20.1	20.4		25.6	31.5	31.2	29.4	34.2	33.7	24.7	25.4	26.6
3W	22.4	24.3	29.1	20.3	20.5		27.7	36.4	35.5	34.6	36.7	34.8	25.3	25.3	27.1
4W	22.3	25.1	30.6	20	21.7		29.4	38	37.5	34.6	39.4	34.8	31.7	30.7	30.5
5W	22.9	25.7	30.2	21.1	22.4		28.5	37.4	38.4	38.2	36.5	33.5	32.9	31.3	31
6W	23.4	26.2	30.5	22	23.4		29.6	37.6	37.6	39.3	40.2	35.9	33.6	32.1	32.2

## Sheet: Fig.1h
			AAV-GFP								AAV-Cre
0W	0	0	0	0	0		0	0	0	0	0	0	0	0	0
1W	1	0.4	-2.1	1.5	0.7		1.7	2.8	4.4	-0.6	1.1	0.5	2.9	3.3	1.2
2W	1.8	0.9	-1.3	1.6	0.8		4.1	9.1	10.9	1.3	7.2	4.7	5.3	6.1	3.9
3W	2.6	0	-2.4	1.8	0.9		6.2	14	15.2	6.5	9.7	5.8	5.2	6.6	4.5
4W	2.5	0.8	-0.9	1.5	2.1		7.9	15.6	17.2	6.5	12.4	5.8	10.6	10	10.9
5W	3.1	1.4	-1.3	2.6	2.8		7	15	18.1	10.1	9.5	4.5	11.2	10.5	12.1
6W	3.6	1.9	-1	3.5	3.8		8.1	15.2	17.3	11.2	13.2	6.9	12	11.7	12.8

## Sheet: Fig.1i
		AAV-GFP								AAV-Cre
3463	2543	2226	3396	2502		2788	2908	1898	1827	2272	2530	2032	3223	2672	2492
3248	2749	2187	2607	3554		2417	2535	1921	1613	3440	1786	2143	2950	2782	2447
3544	2779	2468	2669	2299		2497	2758	2129	1971	3720	1851	2702	4245	2714	3512
2774	2650	2443	2527	2578		3466	2714	1961	1763	3257	1749	3080	3729	2700	3299
2832	2817	3973	2589	2476		3354	2553	2079	1848	2419	1792	3058	3756	4300	2697
2682	2682	4323	2755	2481		3599	2590	2053	1693	2389	1772	2369	3878	3903	2335
2990	3828	4173	2644	2482		3026	2668	1949	1849	2413	1632	2207	4254	3045	3199
3108	3507	4043	2555	4295		2505	3760	1996	2902	2624	1873	2550	3555	3465	3381
3757	2909	4002	2787	3338		2918	3768	1890	2629	2330	1575	2547	3512	3539	2612
2885	2845	3312	4194	3671		3493	3418	1730	2527	2769	1677	3209	3089	3727	2547
3111	2710	3253	3885	2635		3029	2641	2514	1821	2424	2912	3181	3459	2644	2372
2648	2652	3293	3353	2778		2720	2866	3034	1819	3275	2829	3086	3040	2783	2390
2800	2593	2183	3488	2552		2483	2762	2732	1904	2876	2509	2833	3210	2872	3391
3692	3711	2404	2702	2818		2566	2819	2697	1983	3504	1554	2239	3954	2647	2830
2680	3688	2474	2742	3674		3568	2952	2144	1893	2691	1774	2322	3943	2769	2345
3047	3898	2451	2683	3160		2697	3366	1861	1856	2393	1739	2262	2828	2790	2575
2712	2696	2521	2686	2421		3191	2631	2388	2274	2553	2708	2322	3009	2763	2824
2628	2842	2360	2605	2653		3959	2589	1901	2525	2322	1726	3321	2900	3800	2959
3558	2724	2261	2765	2581		2426	2898	2053	2212	2576	1847	3252	3121	3692	3259
3416	2779	2340	2455	2323		2493	2891	1971	1902	3006	1636	2208	3224	3062	2348
2889	2806	2288	2582	2672		3562	2725	1928	1833	2140	1754	2187	3929	2637	2577
3137	3511	2515	3089	3726		2679	3716	1938	1866	2867	1811	2432	3627	2661	2228
2906	3715	2271	3542	3461		2585	3765	2479	1808	2505	1763	2343	3583	2762	2323
3513	2472	2313	2485	3181		2823	2790	1869	1673	2404	1698	2377	3102	3008	2490
2829	2768	2323	2557	2677		2621	2916	1942	1634	2389	2463	2536	3093	2995	2388
3060	2692	2472	2747	2886		3416	2957	2151	1862	2288	2808	2405	2754	3135	2394
2581	2481	3200	2706	2396		3126	4070	2993	1798	2210	2648	2319	2870	2648	2318
2832	2632	4026	2484	2740		3285	3274	1884	2686	2231	1541	3679	2963	3817	2966
3505	2499	3915	2758	2559		3697	2465	2008	2194	2273	1707	3480	4049	3795	2295
3558	2967	3524	2634	2552		3402	2677	1909	2485	2926	1858	2969	3618	2884	3513
3433	3854	3562	2768	2556		2540	3415	1872	2034	3358	1746	2940	3787	2654	3326
2972	3932	2670	4011	3653		2755	2602	1892	1736	2939	1749	3129	3188	2617	2472
2854	2584	4014	3492	3801		2843	2758	3100	2731	3482	3038	2763	4003	2736	2502
2798	2687	3594	3554	3006		2432	2758	2815	2411	3353	2514	2173	3581	2715	2489
3041	2601	2199	2703	2793		2502	2713	2619	1701	3380	2744	2359	2913	3679	3623
2651	2647	2308	2949	2524		2555	2689	2052	1881	2591	2815	2347	3051	3670	2611
3629	2837	2328	2628	2539		3120	2660	1849	1876	2630	2542	2257	3029	2628	2462
3919	3638	2699	2676	2607		3332	3608	2012	1925	2409	2388	2171	3081	2778	2453
2989	2893	2415	2673	2503		3755	2680	2033	2310	2961	2015	2252	3109	2660	2537
3021	2652	2388	2663	2608		3019	2839	1929	1768	3447	2733	2227	2877	2637	2466
3273	2800	2384	2599	3971		2728	2993	2543	1813	2425	2189	3395	4386	3503	2522
2787	2464	3812	3278	3074		2618	2842	2022	1740	2413	2459	2957	3003	3573	2226
3214	2422	3105	3610	2538		2798	2871	1824	1884	2400	2249	3083	3816	3185	2598
3763	3528	2472	2887	2646		2885	3646	2038	1890	2489	2072	3529	3786	2855	3196
3393	3877	2424	2842	2727		3501	3335	1803	1840	2517	1901	2444	3612	2640	3471
4062	2756	3900	3589	4448		2517	3103	2860	2590	2138	2627	2432	3414	2976	2590
4418	3631	3675	4234	4286		3112	3611	2718	2437	3216	1963	2650	4029	3597	2429
4058	3458	4132	4013	4005		3644	3389	2730	2446	3121	2306	2371	3500	3900	2419
3978	3885	3845	3481	3839		4227	4008	2054	2186	3239	2485	3179	4432	4098	2602
3983	3697	4308	4008	3945		3883	3676	2364	2472	3050	2671	3115	3779	4125	3425
2683	2973	3695	3402	3719		3639	3936	2853	1793	2558	2486	3530	4157	4539	3298
4027	3861	2977	4036	4118		3614	3551	2945	1805	2426	1842	2638	3541	4308	3687
2707	3766	3761	3840	3661		3974	3438	2032	1776	2482	2506	2696	2966	3919	2985
3558	3860	4087	3838	3807		4059	3561	2869	2448	2354	2721	2926	3152	4349	2458
2923	3595	3942	3678	4350		2838	3753	2681	2233	2672	2636	3229	3377	3894	2374
3824	3523	4345	3718	4210		2566	3631	2244	1799	3141	1998	3255	3017	3282	2522
3787	2682	2915	3773	3855		2890	2833	2924	1732	3949	2671	3051	3113	3808	3285
4025	4078	3932	3752	3722		3660	3457	2335	1792	2783	1954	2443	3866	4076	3292
4020	4010	4082	3896	4030		3725	3684	2810	1773	2388	1983	2257	4317	3464	2854
4229	4186	3610	3608	3578		3686	3284	1990	2064	2105	2095	2280	3842	3723	2457
4189	4280	4376	3734	4134		3106	3576	2568	2343	3286	2615	2262	4469	4032	2403
4073	3888	3436	3624	4100		2752	3732	2117	1939	3717	2641	2243	4127	3726	2287
4277	3034	3687	3335	3067		2619	3717	2243	1832	2833	2856	2262	4284	3690	2967
4166	3840	4062	3870	4258		2502	3541	2074	1823	2297	2372	2871	3424	4076	2460
4480	2869	3986	3604	3322		2772	3124	2431	1777	3274	2817	3180	3118	4553	3445
4073	3917	3053	3855	3750		2509	2975	2875	1867	3557	2369	3259	3089	4344	3341
3779	4009	3150	4216	3661		3718	3205	2824	1916	3265	2876	3171	3212	3347	3365
3019	4066	4095	3850	3916		3734	3214	2100	1780	2712	2023	2635	3284	3036	2460
3939	2825	3573	3691	3622		3847	3139	2069	2594	2894	2727	3002	4344	2838	2364
3745	3157	3656	3639	3903		3846	3364	1912	2528	3563	2666	3327	3964	3360	2441
3994	4010	4268	3676	3907		2912	3842	2990	2284	3550	2333	3093	3819	3655	3590
4534	2672	3181	3928	3404		2550	3926	2778	1699	3745	2421	2288	4111	4256	3199
3973	3262	2821	3861	2868		3030	3896	3064	1769	3085	2599	2397	4373	3885	3723
3918	3788	3816	4324	3909		2750	3669	2696	1783	2558	1960	2861	4538	3941	3293
4086	4193	3958	3733	2912		3599	3817	2231	1862	3243	1992	2933	4458	4244	2910
3198	3569	3069	3556	4026		2864	3815	2956	1778	3769	2136	3156	4170	3425	3513
3939	2609	2539	3725	3980		2785	3839	2932	1798	3390	2228	2882	3324	3969	3451
2952	3346	2545	4172	3929		2650	3626	2241	2465	2977	2732	2367	3162	3638	3630
3173	4022	2526	3899	2997		2521	3656	2128	2457	2468	2667	2173	3651	3748	3433
3848	3904	2424	3719	3754		2527	3623	2399	2820	3187	2367	2155	3234	3588	3337
3190	3434	3630	3862	3007		3553	3861	2983	2244	3766	2527	2931	3231	3769	3586
3641	2780	4406	4089	3196		3500	3562	2144	2558	3676	2776	3413	3228	3828	2725
4037	3787	4009	4410	3473		4141	3864	2982	2374	4187	2445	3963	3123	3876	2830
3309	3995	4250	3969	3152		3745	3969	3131	2080	3706	3010	3325	3884	4552	3142
3666	3060	3709	4330	3290		4193	3911	2201	1734	4002	2775	2637	3749	3434	2608
3498	2760	3443	4208	3088		2965	3822	2162	1759	2830	2420	2426	3653	3736	2889
4050	3096	4310	4104	2914		2712	4015	2385	1773	3692	2554	2801	4016	4008	2651
3952	3863	2620	4516	3482		2587	3856	2375	1892	3555	2789	3312	4072	4124	2636
3414	2591	3382	4246	3941		2633	3779	3020	1715	3756	2560	3784	4261	4007	3257
3551	3846	2694	4210	4031		2620	3738	2858	1946	4236	2393	3295	3951	3710	3358
3057	4426	3742	4268	4085		2468	3909	2852	2603	3400	2542	2456	3880	3977	3670
3335	3808	4299	4069	3744		3126	4033	2919	2412	3991	2290	2335	4175	3937	3799
4084	3679	3859	4254	4081		3546	4043	2730	2612	3993	2121	2355	4342	4371	3522
4054	3644	4057	4231	3653		3962	3739	3138	2338	3860	1999	3283	4198	4049	3420
4401	3851	4145	4040	2796		4008	4269	2753	1677	3792	2194	3219	3373	3711	3188
3469	2953	3989	3730	3127		3987	4266	2688	1748	3802	2368	3716	3126	3840	3406
3244	2854	3881	3040	4134		4022	4153	2045	1658	3043	2709	3634	3567	4338	3552
4036	3317	4001	2789	4051		3790	4370	2359	1851	2721	2785	3595	4115	3929	3094
3827	2788	3873	2641	3557		2952	4003	3081	1780	2454	2776	3661	3166	4078	2870
3449	3369	3932	2650	2725		2660	3959	2968	2478	2363	2528	3952	3194	3734	3451
3166	2332	3978	2591	2179		2854	3808	2965	2556	3190	2724	3588	3898	4098	3718
2663	2931	3927	2901	2546		2871	3502	2209	1982	3523	2639	3486	4231	3953	3503
2701	3876	3582	2696	2381		2506	3196	2122	1883	3859	2181	3420	3912	3558	2397
2698	3828	3789	3268	2709		2756	2771	2124	1704	3990	1974	3338	4009	2998	2713
3090	2432	3748	4567	2400		3064	2892	1913	1771	2706	2058	3094	4156	3086	2562
3316	2761	3817	3683	4018		3559	2948	1965	1769	2347	2067	3472	2985	3496	2503
3055	2812	3853	3509	4015		3689	3882	2149	1804	2408	2043	2340	3297	2795	2550
3230	2717	3731	3544	3302		2798	2883	2521	1782	2327	2006	2369	3100	2955	2305
3596	2927	3336	2568	2151		2639	2711	1821	1784	3000	2597	2466	3140	2671	2357
3022	3680	3191	2716	2500		2622	2952	1936	1734	2435	2725	2425	3818	2540	3352
3037	2440	2277	3725	2571		2657	2565	1943	1673	2226	2197	3219	3663	2651	2911
2772	2818	2510	2535	2458		3479	2767	2674	2471	2319	1946	3231	3199	4061	3349
3113	2790	2474	2760	2520		3687	4424	2058	2335	3453	3231	3165	3153	3651	3682
2733	2500	2540	2706	2466		2475	2755	2081	2332	3324	2858	2336	3253	3042	3633
4019	2573	3563	2533	3875		2461	2785	1962	1669	3624	1889	2411	4226	2924	2520
3467	4146	2117	2497	3728		3526	3570	2792	1766	3355	1964	2418	3092	3193	2640
2603	3592	2297	2579	3551		3439	3218	2857	1820	3512	1934	2260	3682	2702	2414
3019	3511	2412	3991	2239		2893	3725	2842	1655	3032	2017	2434	3959	2629	3211
2779	2718	2370	3278	2763		2680	3625	2098	1957	2352	2208	3408	3060	3840	2474
3657	2832	2297	2856	2728		2634	3191	2325	1840	2423	2250	3276	3318	2717	2442
2602	2804	2305	2708	3486		2690	2903	1979	1870	2746	2058	3500	3378	2810	2523
3907	2814	2842	2753	3322		2782	2765	1950	1550	2540	2800	2411	4216	2794	2450
3444	2678	4249	2720	2334		2991	3679	2044	1761	2503	2478	2354	3805	2725	2283
2971	2749	4226	2725	2599		3403	2680	2039	1836	2312	2612	2295	3465	2657	2983
2975	3980	3897	3835	2582		3192	2547	2025	1864	2205	1860	2466	3084	2667	2695
2954	2406	3729	3913	2151		2539	2681	1923	1855	2417	2584	2265	3198	3985	2360
2734	2481	3816	3432	2590		2658	2673	2983	2416	3473	1801	2502	3157	3729	2514
2895	2619	3765	2590	2442		2728	2981	2533	2305	2982	1932	3189	3282	3540	3360
2922	2827	3644	2743	3154		2696	2807	2224	2310	3428	2049	3345	3362	3628	3652
2786	2498	2214	2609	3681		2580	2784	2116	1705	3655	1992	2968	3655	3768	3234
3124	3571	2403	2891	2410		3223	2615	1919	1776	2815	1895	3217	3759	2571	2486
3417	3664	2412	2655	2369		3533	2741	2030	1829	2553	1907	2362	3468	2952	2502
3111	2591	2225	2868	2451		3721	2676	2217	1786	2616	1628	2560	3020	2937	2653
2523	2867	2328	2834	2581		2696	3872	2228	1760	2963	2591	2408	3281	3041	3455
2700	3785	2229	3684	2655		2540	3468	1868	2543	2579	2229	2334	3065	3668	2432
2734	3496	2261	2583	2241		2722	3019	2829	2228	2419	2508	2312	3943	2544	2513
3914	2900	3188	2583	2337		2566	2751	1936	1625	2387	2946	2130	3425	2818	2352
3623	2825	2075	2640	2297		2874	3496	2041	1717	2960	1917	3498	2942	2645	2319
2605	2820	2121	2741	2285		2665	2689	2153	1797	3479	1856	2357	3145	2949	2529
2766	2682	2578	2730	3384		3246	2768	2129	2529	3052	2829	2418	3545	3645	3283
2615	2812	4029	2715	3646		3264	3590	2518	2138	2358	2568	2154	3033	3946	3549
2805	2556	4083	3469	3644		3158	2711	2121	1758	2628	2484	2965	4291	3099	2317
2428	2839	4059	3654	2601		2989	2827	2087	1856	2541	2129	2270	3798	2862	2464
2973	3023	3733	2727	2557		2534	2518	2132	1864	2175	1952	2562	3121	2663	2412
3935	3500	3600	2858	2437		3021	2759	1958	1785	2642	1922	3284	3196	2735	2544
2861	3707	3429	2690	2507		2450	2837	2203	1608	2151	2059	3195	3362	3797	2297
3066	2641	2231	2530	2764		2456	2828	2898	2256	2317	1842	3392	3096	3659	2532
2922	2741	2300	2908	3202		2594	2749	2874	2564	2288	2878	3178	3254	4080	2304
3169	2349	2397	2789	3630		2572	3808	2413	1773	2359	2703	2791	3153	3064	3417
3782	2608	2419	2775	3486		2612	3408	1975	1688	2639	2616	2981	4337	3854	3583
3763	3680	2627	2540	2671		3328	2912	2155	1833	2285	2061	2443	3970	2658	2960
2691	2620	2259	2863	2811		3485	3004	2731	2360	3400	2057	2450	3926	2843	3467
3767	2908	2284	4041	2771		2694	3069	2758	2196	2948	2074	2482	3495	2790	2573
2586	2840	2708	2952	2767		3115	2744	2000	1771	3624	2421	3462	4462	2911	2621
3694	3907	2522	3626	3614		2690	2973	2222	1894	2580	2058	2613	3306	2843	2579
3405	2886	2434	3878	3039		3826	3211	2128	1807	2442	2365	2297	3107	2948	2791
3276	2932	2430	3765	4143		3451	3865	2134	1910	2539	2212	2525	3051	3920	2454
4335	3986	4425	4083	3673		3579	3207	2948	2441	3553	1911	3492	4182	4261	2644
4206	4037	4180	4154	4030		4143	3411	3012	2636	3085	2633	3345	4195	3969	2672
2741	3478	3814	3987	4010		3967	3765	2156	1947	3242	3056	3515	3277	3886	3169
3961	4093	4294	3853	4240		3380	3782	3101	1810	3541	2773	3239	3397	4004	3260
3524	4209	3997	3358	3169		3923	3803	2787	2349	2532	2809	3385	3150	4226	3765
3737	3494	3739	3981	3227		3456	3788	2790	2464	2535	2627	2732	3953	4250	2504
3688	2923	3966	3915	3812		2135	3587	2708	2473	3150	2076	2704	3798	3341	3314
3115	3977	3813	3784	3367		2500	3648	2158	1700	2500	2009	2678	4606	3980	3410
3542	3268	4147	3586	3847		2597	4016	2253	1732	2895	2059	2446	3401	4003	2647
2956	4055	3449	3704	3214		3815	3686	2756	1901	3189	2837	2293	3257	3912	2655
3646	3181	3841	3505	3190		2614	3583	2362	1859	3380	2899	2424	4078	4283	2275
3481	3795	3646	3613	3834		2845	4009	2373	1760	3451	3107	3038	3222	3803	2428
4138	4172	3801	4096	3230		2931	3755	2449	1783	3608	2079	3207	3841	4320	2411
2953	2923	3605	4067	3087		3328	2765	2899	2615	2990	2887	3172	4211	4006	3077
3619	3696	3557	4051	3705		3591	2984	2570	2534	2584	3132	3477	4428	3769	3682
3951	4277	3329	3896	4311		3834	2843	2315	2272	3152	3090	3118	4228	3814	3256
4015	4348	3700	4131	4051		4096	2785	2706	1767	3848	2231	3075	4451	4557	3117
4195	4001	3855	3674	3970		2847	2825	2195	1699	2899	2025	3402	4147	3862	3364
4076	4154	3636	3902	4312		3184	3760	2219	1810	2966	2630	3253	4411	3846	2864
3093	2681	3474	3635	4101		2790	3393	2253	1655	2493	2141	2788	4157	3626	3522
4224	2726	3916	3925	4241		3615	2900	2906	1804	2596	1886	2452	4198	4164	3512
3101	3882	3906	3942	3817		4043	3866	2495	1712	2424	2075	3174	3209	3659	3205
3856	4245	3622	3683	4177		2974	4053	2239	1810	3323	2018	3180	3456	3646	2638
4134	4620	3965	4191	3159		2717	3662	3075	2402	2742	3137	2677	3532	3805	2739
4002	4420	3721	4007	3582		2954	4105	2286	2257	2593	2905	3607	3961	3911	2604
4001	4340	2818	3927	4019		3516	3644	2638	1790	2801	3345	2758	4219	3938	2531
3581	3770	2349	3850	3155		3747	3677	3037	1694	3475	2118	3121	4039	4066	2328
4391	3162	2349	4118	4049		3078	3535	2223	1792	3848	1912	3191	4468	3785	2421
4158	3192	3680	3698	2877		2737	3172	2913	2809	3739	2006	3446	4351	3786	3168
3965	3007	3075	3840	2631		3634	3089	2574	2655	4023	1951	2988	4136	4102	3022
3381	3012	2297	4189	4035		3849	3632	2515	2444	3683	2440	3249	4609	3887	3685
2983	3448	2997	3423	3134		2715	3457	1940	2264	3621	2925	3996	4670	4449	3812
2855	2931	2024	3818	3734		2676	3014	2818	1775	3776	2682	2777	4560	4232	3517
3696	3599	4120	4190	4472		3441	2783	2318	1683	3620	2911	3159	4299	4184	3613
3557	3290	2328	3865	3678		4155	2953	3056	1826	2916	2200	3426	3541	3909	2838
3720	3685	2928	4225	2910		3053	4151	2294	1804	2690	2212	3149	3594	4376	2658
3341	3902	2399	3977	2763		2807	3325	2084	1797	3665	1946	3306	3447	3622	2773
3656	4262	2109	3907	2601		2483	3462	2028	2349	3417	2944	4070	3498	4555	2446
3445	2896	2189	4270	3381		2684	3529	2362	1778	4305	2654	3088	3412	4012	2527
3773	2838	3825	4258	4185		3037	3682	2838	1846	4101	2418	3433	4375	4151	2607
3685	3102	3650	4020	2909		3471	3327	3126	1643	3725	1986	2763	4328	3965	2552
3164	3468	3702	4297	4025		3570	3589	2615	1681	3886	2288	3566	4041	4196	2643
3797	2870	3818	4224	3596		4031	3720	2771	1621	3934	2022	3407	4395	4317	3437
4352	3846	3891	4264	3679		3927	3771	2676	1825	3780	2130	3596	4540	4168	3807
4284	4164	3970	4271	2862		3874	3992	2874	2399	3949	3052	3746	4446	3742	3464
3883	3933	3878	4140	3594		2919	3975	2937	2425	4188	2959	3341	4530	4422	3840
3077	2803	3907	4226	4314		3850	3704	2624	1921	4082	3241	3488	4620	4494	3493
3781	2797	3858	4076	4260		3769	3974	2327	1809	3728	2844	3503	4360	4357	3451
4274	2947	3601	4127	4087		3895	4093	2176	1747	3833	3243	3509	4601	3875	3667
4022	4153	3764	3235	3693		4046	4069	2295	1710	2972	3053	3700	4413	4048	2922
4154	3625	3683	3166	3733		2953	4136	2090	2535	2724	2582	3473	4284	3442	3360
3753	2695	3443	2793	3695		2631	4086	3014	2653	3359	2957	3650	3582	4147	3199
2897	2702	3574	2846	2579		2894	4148	2928	2268	3796	2832	3820	3435	3954	3470
2767	2667	3038	2786	2826		3064	4040	3255	1816	3931	2115	3049	3104	4336	2877
3056	4039	3392	2847	2660		3235	3845	2984	1598	3249	2012	3374	3175	3746	2759
3444	3457	2503	2671	3769		2746	3770	2704	1709	2635	1944	3312	4603	3294	2751
3726	2824	2227	4239	3415		2586	3166	2888	1762	2436	1935	2635	3098	2856	2447
4189	2901	2218	4183	3609		2568	2515	2024	2293	2659	2106	2304	3161	2884	2510
3712	2602	3960	3449	2442		2614	3081	2173	1661	2364	2388	2352	3047	2811	2719
2612	2608	4051	2597	2479		3600	3531	2192	1827	2465	2875	2323	3032	3115	2334
2892	3073	3943	2757	2444		3633	3419	2131	1741	3553	2006	3109	3197	3043	2583
2667	3367	3569	2564	2432		3153	2591	2802	1849	3415	1991	2317	3782	2791	3774
3327	2294	3163	2608	2976		2606	3581	2672	1708	3550	2224	2374	3754	2850	3359
2578	2768	3259	2537	3963		3157	2601	2624	1689	2666	2704	2382	4024	2792	2465
2780	2660	3052	2525	2444		3283	2834	2121	2270	3663	3114	2325	4244	4219	2493
3635	3024	2193	2586	2669		2488	3797	2127	1778	2628	2817	2491	3151	3969	2980
3001	2549	2277	2598	2722		2997	2792	2235	1701	3292	2833	3650	4076	3646	2696
3571	2470	2657	2618	4317		2974	2806	2100	1716	3626	2392	3176	3094	2898	2446
4251	2438	3163	2773	2891		2787	2753	2362	2497	2644	2720	3093	3400	3391	2501
3995	2960	2044	2519	2535		2696	2701	1986	2203	2531	2061	3100	3245	3638	3943
3949	4190	2065	2689	2629		2728	2870	2497	1628	2355	1956	3132	3022	2784	2364
2960	3422	2294	4231	2533		2871	3936	1974	1698	2986	2055	2670	3134	3155	2307
3008	2841	2286	4280	2800		3536	2628	2069	1844	2706	2297	2358	3110	2908	2131
2723	2632	3555	3721	3972		3291	2949	2760	1669	3572	2089	3035	2986	3784	2478
2935	2721	3816	2612	3558		3673	2807	2570	2154	3162	1966	3034	4592	3903	2381
3141	2576	3800	2730	2906		2608	3251	2975	2475	2998	2696	2729	3682	3833	3322
2690	2470	3542	2643	2795		2695	3483	2286	1681	2443	2924	2440	2870	3434	3166
3075	4220	3386	2705	2788		2663	2624	1977	1697	2480	1964	2494	3040	3285	2337
3789	3473	2467	2655	2532		3341	2940	2169	1723	2526	1942	2580	3787	3214	2317
3501	2726	2689	2568	2666		3204	2747	2125	1846	2597	1756	3192	3008	2836	2373
3073	2747	2268	2579	4105		2577	3446	2666	1757	2405	1887	2628	2980	3023	2376
3000	2820	2268	3444	3980		2769	2780	2558	2369	2628	1967	2445	2962	2904	2305
2797	2743	2159	2989	3325		2791	2807	2093	1819	2498	2464	2288	4294	2763	3126
2640	2653	1999	2673	2868		3439	2786	2093	1740	2642	2213	2402	3786	2848	3783
3040	2830	2173	2675	2800		2558	3372	2063	1715	3578	1900	2595	2891	3516	3176
3587	3652	2210	2540	2412		2917	3170	1963	1738	3071	1931	3273	3277	3846	3277
2939	2672	2311	2736	2524		3322	2591	2054	2308	3713	1822	3096	3049	4117	2950
2982	2894	4180	2722	2542		2895	2661	2168	2201	2803	1978	2587	3194	3385	2266
2945	2583	3464	4083	2483		2600	2831	2590	1937	2669	3156	3729	3187	3273	2643
2832	2634	3587	3405	2659		2575	2532	2471	1647	2394	2893	3227	2890	3004	2446
2893	2522	2909	3134	3814		2564	2895	2048	1773	2662	2717	3608	3096	2805	2286
2775	2700	2108	2732	3502		2995	2915	2173	2383	2498	2246	2357	4131	3220	3350
2944	2512	2267	2747	2643		2602	2611	2963	1694	3200	2027	2285	4177	2995	3095
2846	2501	2086	2666	2731		2489	2837	2583	1665	2374	2102	3019	3074	3056	2373
2764	3876	2119	2737	3153		2608	3174	2781	2072	2388	2045	2954	2884	2744	2418
2716	3557	3664	2598	2655		2744	2588	1952	2274	2414	2016	3008	2910	2883	2203
2540	2772	3716	2696	2757		2588	2883	2180	2221	3400	2596	2263	3214	2775	2346
2787	2631	3472	2575	2635		2958	2939	2374	1658	2482	2736	2552	3228	4181	2266
3054	2507	2211	2700	2437		3421	2798	2076	1655	2512	2544	2730	3444	2636	2852
4173	2903	2203	2548	2561		3631	3456	2122	1715	2344	2609	2349	3878	3009	2342
3627	2470	2242	2594	3339		2536	2657	2578	1758	2422	2238	2284	3965	4044	2254
2817	2765	2280	3929	3769		2511	2598	2991	2407	2431	2505	2357	3443	3681	2379
2910	2502	2304	3565	2754		2588	2732	2184	1801	2825	2750	2233	3971	3947	2447
2816	3833	3522	2683	2850		2495	2764	2160	2038	2430	2409	2249	3277	2648	3430
3532	3570	3403	2633	3023		3203	2619	2180	1699	2461	2175	1929	3201	2874	3789
2684	2623	2546	2641	2660		2645	3677	2731	1870	2306	2618	3696	3461	2905	3633
2747	2564	2233	2507	2695		3654	2895	2104	2015	2356	2602	3074	3150	2835	3705
3686	2525	2429	3179	3713		3677	2836	2153	1672	2429	2364	3022	3186	2931	2440
3136	3585	3449	4066	2638		2912	3151	2502	1710	2420	2116	2512	4116	2965	3258
3217	3533	3108	2983	2696		2857	3496	2256	1701	2328	2669	2544	3745	3857	3345
4562	3234	4091	4033	4082		3997	3518	2393	1666	3755	2771	2434	3451	4106	3047
4518	3589	4051	4073	3782		3653	3632	3133	2260	3182	2890	3180	3058	3110	2395
4049	4016	4198	3791	3885		4279	3557	3073	1655	3773	2253	3115	2811	2842	2531
3328	4248	4130	3703	3896		3651	3908	2318	1654	2802	2126	3208	3027	2959	2515
4159	3322	3561	3782	4191		3857	3426	3003	1732	2734	1994	2891	3622	4381	2552
3685	4218	4178	3855	3672		3820	3510	2229	2304	3469	2010	3253	3779	4098	2655
3237	3800	3544	3995	4290		3082	3414	2176	2416	3377	3007	2502	4134	4053	2784
3326	2642	3952	3750	3831		2984	3406	2869	2279	2937	2737	3151	4013	4005	3125
3841	4106	4020	4017	3939		2861	3466	2783	2096	3747	2798	3273	4028	3727	3449
2964	3901	3315	3995	3935		2666	3769	2195	1555	2871	2405	3321	3104	3787	3292
4068	3192	4031	3535	3930		2633	3793	2219	1701	3215	2314	2981	3485	4464	3588
2903	3592	3588	3801	3978		3136	3663	2138	2186	3299	2735	2479	3121	3865	3586
3441	3607	3733	3739	3112		3139	2978	2451	1598	3008	2883	3117	3041	3726	3727
3254	3756	3748	3628	4134		3827	3115	3064	1704	2776	2348	3631	3652	3907	3610
3307	4282	3656	3921	3419		4369	2686	2311	2322	2739	2224	2657	4286	3971	3471
4532	3371	3128	3618	3976		2880	2828	2575	1629	2342	2734	2441	4431	4346	2795
4443	3781	3990	3634	4024		2600	3212	3217	2130	3238	3030	2601	4252	3966	2682
3942	4268	3632	4010	4143		2659	2918	2511	1495	3051	2135	3175	4031	4092	2460
4298	3960	3207	3670	3947		3439	3796	2186	1719	3498	1960	3166	3250	3549	2546
3864	4079	3952	3542	2874		4008	3310	2313	1687	2947	2184	2779	3088	3219	2471
4194	2478	3745	3874	4157		3934	3589	2921	1760	2507	2116	2494	4045	3167	2679
4325	3151	3868	3865	3296		4024	3846	2734	2417	3060	2214	2620	3329	3163	3398
3140	3169	3631	4153	2612		3537	3591	2410	2025	3146	2649	2423	3139	3932	3532
4434	3590	2529	3783	3976		3526	3480	2242	1795	3607	2665	3599	4023	4422	3361
4139	4267	2543	3831	4059		2897	3507	2367	1889	3848	3087	2981	4332	4526	3509
4023	3879	3908	3993	4194		2852	3390	2680	1723	4046	2230	3286	3241	4200	3372
3642	4126	4242	3579	3823		2843	3731	2802	1711	2942	2805	3598	4253	4027	3360
4284	2597	4316	3885	2697		3640	3648	2322	1665	2971	3405	3072	4201	3813	2764
3836	2937	3964	4091	4062		3532	3406	2741	1909	3383	2256	3057	3784	3563	2912
3025	3676	3687	3979	3205		3774	3688	2157	2271	2649	1935	2447	3417	4294	2835
3321	3983	3943	4069	3875		4255	3748	2529	2418	3985	2066	2660	3780	3268	2761
2529	4256	3214	3814	4299		4076	3458	2888	1724	4149	3046	2324	4426	3241	3535
3498	3144	3546	4184	4311		4112	3931	2434	1688	3808	2985	3609	4197	4142	3524
3967	2887	3807	3794	3834		3016	3511	2267	1593	3988	2133	3108	4510	4286	3815
4031	3746	4108	4352	3810		3224	3556	2307	1742	3979	2211	3139	4137	3779	2621
4250	2953	3763	3960	3501		3532	3952	2955	2270	3078	2878	2485	3261	4358	2893
2757	3843	3805	4216	2906		3455	3668	2802	1717	3653	2883	2714	3736	3831	3228
3531	3255	3807	4073	3496		3981	3387	3026	1595	4052	3087	3453	3228	4084	3555
3160	4044	3304	4020	3766		3692	3795	2305	2409	3928	2419	3364	3561	3866	3158
4029	4286	3733	4217	3456		3930	3265	2661	1685	3237	2312	3139	3139	4413	3260
2941	3867	3247	4061	2807		4297	3607	2730	1615	2836	2164	3327	4487	3467	3085
3065	3738	3566	4527	3187		3993	3586	2906	1667	2612	2175	2746	3268	3894	2996
4203	2992	3659	4261	3916		3264	3419	2396	1641	2950	2149	3256	3525	4424	2890
4083	4119	4252	4146	3309		3558	4024	2479	2180	3575	2282	2645	4142	3866	3540
4286	4299	4130	4488	3262		3747	3496	2230	1731	3787	2838	3005	4430	2985	3327
4027	4160	4001	4288	3790		3938	4014	2809	1736	4269	2975	3415	4499	2814	3635
3900	3990	4102	4386	3823		3212	3881	2420	1692	4121	3001	3598	3457	2940	3363
3777	3846	4358	4009	3834		3923	3971	3152	2334	4036	2629	3626	4434	2916	3421
3273	2739	4048	4292	2204		3767	3899	2684	2003	4103	3145	3444	4327	2721	3536
3199	3767	4022	3957	3449		3929	3891	3311	1723	3966	2205	3525	4246	2945	3198
3602	2540	4151	3024	3810		3095	3920	2690	1732	2936	2464	3630	4303	4100	3249
4069	2842	3556	2862	3571		2948	3989	3139	1735	2643	2723	3609	4533	4244	2991
3740	2649	3595	2558	3974		2863	3494	2436	1700	3366	2687	3284	4345	3988	3608
3824	4182	3673	2686	2934		3569	3729	2826	1680	3587	2511	3473	4237	4207	3067
4077	3507	3569	2862	2531		3027	3001	2813	1684	3887	2334	3806	3477	3721	2568
2809	3456	2452	2662	2465		2881	2812	2645	1743	3829	2016	2697	2993	4097	2462
3374	2691	2414	2698	3029		2588	2807	2075	1695	4069	2048	2594	3747	2798	2820
3244	3010	4241	2595	3861		2624	3005	2126	2574	3888	2052	3389	3321	2620	2406
2908	2969	3601	2702	2219		2638	3021	2130	1669	2710	1895	3276	3207	3060	2593
3098	2477	3247	4192	2522		2621	3476	2287	2211	3178	2121	3054	3310	2837	2357
2434	2987	2248	4289	2490		2525	2840	3066	1674	3696	2186	2467	3179	3090	2579
2981	2202	2391	3648	3624		2780	2528	2823	2089	3748	2047	3453	2935	4017	2423
2735	2800	2385	3195	3390		3802	2752	2223	1970	3845	2087	2825	3020	3864	2468
3987	2801	2336	2635	2758		3511	3476	2132	1823	3747	2982	2525	3789	2196	2809
2285	3899	2153	2816	2697		3999	3442	2249	1614	3020	3178	2376	4170	2684	3370
2980	3446	2930	2584	2905		4053	2466	2289	1670	2430	2990	2440	3879	2753	3525
4312	2709	2469	2703	2808		2414	2849	2061	1641	2556	2950	2521	3873	2832	3650
3503	2770	4086	2809	3260		2524	2811	2192	1657	2396	2207	2893	3070	2664	2569
3511	2749	4245	2603	2213		2872	3165	2619	1580	3174	2141	2344	3283	3304	2545
2660	2652	3830	2816	2393		3257	2649	3017	2127	3353	2763	2973	3440	2728	2705
2954	2771	3634	3683	3460		3361	2865	2802	1706	2641	2754	3218	3311	2838	3440
2655	4036	3735	4085	4051		3466	3412	2881	2025	2528	2657	2960	3235	3061	2728
2873	4058	2597	3523	3396		2602	2602	2114	1849	2435	2070	2151	4204	4093	2614
2967	3729	2649	2779	3194		2694	2715	2291	2074	2344	2054	2462	4073	3953	2941
2701	2959	3979	2746	2815		2685	2745	2003	1689	2466	2136	2579	2998	3867	2484
2911	2953	2742	2688	2526		2780	2758	2056	1749	2344	2719	2526	3429	2714	2513
2959	3052	2422	2604	2866		2540	3272	2575	2326	2543	2234	2462	2863	2819	2476
2605	2648	2387	2749	2558		2722	2602	2652	1746	2457	2025	2400	3033	2758	2785
4263	2577	2741	2812	2698		3640	2743	2986	1799	3631	2248	2399	3008	2797	3518
2547	2520	2598	2548	4160		3232	2761	2314	1955	3258	2101	2440	3052	3895	3284
2783	3733	2588	2490	3843		3142	2671	2171	1723	3255	2966	3272	3123	2782	2438
2880	3781	2389	2500	2353		2628	3224	2288	1826	2375	2876	3561	3296	2941	2730
2490	2822	2495	2585	2946		2824	3271	2154	1745	2733	3063	2208	2987	2610	3202
2809	2783	3097	2795	2646		2826	2545	2128	1696	2585	2431	2346	2935	3449	2950
3053	2724	3295	3811	2428		3045	2720	2696	1775	2586	2751	2332	3774	3661	3646
2938	2660	3752	3781	2655		3651	2763	2805	2217	3064	2049	2285	3021	4159	2445
2850	2623	4015	2485	2104		3645	3253	2456	1655	3510	3046	2380	2707	2604	2333
2954	2738	3507	2634	2434		3928	3686	2968	1750	3173	2783	3059	2946	2779	2593
2817	2901	3517	2529	2454		2815	3097	2370	1733	3200	3093	2337	3323	2963	2442
2766	3750	2691	2457	2599		3029	3006	2213	2290	2612	2814	2218	4173	2816	2480
3338	3502	2534	2555	2664		3361	2541	2349	1611	2455	2711	2229	2878	3221	3002
2737	2975	2291	2559	2713		2661	2719	2225	1817	2477	2205	2374	2936	2667	3364
2936	3116	2526	2578	3740		2764	3154	2106	1641	3141	2146	3196	3148	2788	2625
2936	2847	2459	2588	3475		2766	3328	3059	1767	2550	2166	3284	2977	2758	2523
2907	2608	2429	2613	2846		2709	2571	2605	1854	2355	2125	2325	3185	2539	2695
3029	2807	3060	2484	2976		2682	2776	2454	2101	3064	2058	2417	2904	3976	2387
2910	3750	3833	2878	3289		3764	2781	2214	1776	3370	2775	2288	3074	4256	2361
2969	2673	3138	2399	2628		2664	3359	2246	2376	3075	2700	3074	3871	4077	2373
2513	2630	2299	2392	2566		2685	2566	2175	1675	3088	2604	2412	4037	3742	2807
3910	2697	2286	2527	4483		3794	2755	2186	1664	2339	2940	2391	3864	3999	4089
4129	2695	2127	2476	3706		3718	2788	2201	1685	3094	2452	2181	3707	2799	3491
3675	3433	2252	3116	2369		3551	2720	2251	2211	2539	1992	2413	4011	2867	3594
3117	3161	3846	4081	2555		2707	3202	3063	2239	2490	2604	2333	2750	2828	3267
3093	2642	2937	3402	2689		2562	2655	2964	1710	2534	2009	2990	3014	2805	3492
2797	2827	2299	2313	3456		2840	3134	2617	1623	2265	2155	3338	3053	2702	2536
3467	3555	2540	2548	2684		2873	3012	2227	2205	2484	2121	3219	3111	2642	2672
2776	2429	3891	2542	2799		2505	2730	2386	2237	2271	2976	2942	3985	2762	2726
3407	2935	3165	2726	2673		3695	2560	2337	2178	2294	2562	2955	2862	4118	2579
3231	2671	2567	3871	3800		3624	3166	2379	1700	2391	2651	2391	2960	3786	2680

## Sheet: Fig.1j
AAV-GFP	AAV-Cre
462.429	288.239
447.825	425.061
374.016	312.954
617.423	198.326
696.713	503.969
	306.077
	174.429
	480.221
	280.215
	275.644

## Sheet: Fig.1k
		AAV-GFP									AAV-Cre
0.00999999	0.23	0.15	0	0.0700002	0		0.02	0.3	0	0	0	0	0	0.17	0.0100002	0
0.03	0.02	0	0.0999999	0	0.04		0	0.0599999	0.21	0	0.0300002	0	0.47	0.0300002	0	0.00999999
0.02	0.18	0.0699997	0.00999999	0.0799999	0		0.21	0.02	0.21	0	0.0300002	0.21	0.0999999	0	0	0.02
0.0599999	0.00999999	0	0.05	0.12	0		0.02	0.0299997	0.04	0	0	0.00999999	0.23	0.0599999	0.0900002	0.02
0.00999999	0	0.15	0.1	0	0.35		0.0599999	0	0.17	0.53	0.0100002	0.00999999	0.16	0	0.0700002	0
0.03	0.17	0.00999975	0	0.19	0		0.02	0	0	0	0.42	0.25	0.0800004	0.0100002	0	0
0.0999999	0.04	0.14	0	0.00999999	0.14		0.0100002	0	0.0300002	0	0.00999975	0.13	0	0	0.0799999	0
0.02	0	0.0900002	0.15	0	0		0	0	0.0200005	0.3	0	0	0.23	0.0200005	0.0699997	0
0	0.15	0	0.14	0	0		0.13	0.0100002	0.00999975	0	0	0.00999999	0.02	0.0200005	0.17	0.25
0.15	0.0799999	0	0	0	0.19		0.04	0.0100002	0.00999975	0.19	0	0.0999999	0	0	0	0.11
0.05	0	0.0999999	0.28	0.00999999	0		0.0799999	0.15	0.0500002	0.0200005	0	0	0.24	0.00999975	0.0300002	0
0.12	0	0.04	0.02	0.02	0		0.00999975	0.19	0	0.0300002	0	0.13	0.02	0.00999975	0.0299997	0.17
0.02	0	0.14	0	0.02	0		0.0100002	0.0900002	0.0500002	0	0.0500002	0.0599999	0.0599999	0.00999975	0.02	0.12
0.02	0	0	0	0.04	0.00999999		0.00999975	0	0	0	0	0	0	0	0	0.19
0.05	0.19	0.00999975	0.28	0.05	0.0999999		0.0100002	0	0.12	0.23	0.02	0.22	0	0.15	0	0
0.02	0.00999999	0	0	0.0700002	0.11		0.17	0.15	0.00999975	0.26	0.02	0.0500002	0	0.0899997	0.26	0.02
0	0	0.15	0.00999975	0	0.00999999		0.0100002	0	0	0.0400004	0	0.18	0	0	0.17	0.02
0.00999999	0	0.0799999	0	0	0.11		0.02	0.22	0	0.02	0	0.02	0.04	0.0700002	0	0
0.16	0	0	0	0	0		0	0	0	0	0.04	0	0.0599999	0	0	0.0100002
0.02	0	0.17	0.0300002	0	0.0100002		0.00999975	0	0.0300002	0.0100002	0.16	0.18	0.21	0.0100002	0	0.0100002
0.02	0	0	0.0300002	0.00999999	0		0.00999975	0.00999975	0.02	0.0300002	0.17	0	0.00999975	0.00999975	0.0100002	0.0100002
0.00999999	0	0	0	0	0		0.16	0	0.0100002	0	0	0.23	0.04	0.02	0	0
0	0	0.00999975	0	0	0		0.02	0	0	0	0	0.22	0	0	0	0.16
0.0300002	0	0	0.0100002	0	0.12		0	0	0.0100002	0.02	0	0	0.02	0	0	0.11
0.02	0	0.11	0.14	0.02	0		0.0100002	0	0	0.02	0	0	0.02	0	0.12	0.19
0.02	0.16	0.04	0	0.02	0.04		0.00999975	0.0100002	0.0100002	0.0100002	0	0.14	0	0	0.0100002	0.00999975
0.00999999	0.0699999	0.17	0.21	0	0.00999975		0.0100002	0	0.0100002	0	0	0	0	0.00999975	0	0
0.02	0.00999999	0.0100002	0	0	0.0299997		0.00999975	0	0.0100002	0	0.02	0.00999975	0	0	0	0
0.00999999	0	0.0500002	0.00999975	0	0		0.0100002	0.02	0.0100002	0	0.02	0.04	0.0499997	0.00999975	0.18	0.02
0.02	0	0.00999975	0	0	0.1		0	0.00999975	0	0	0	0.13	0.36	0	0.12	0.02
0.00999999	0	0.14	0	0	0		0.0100002	0	0.0100002	0.00999975	0	0.15	0	0	0.0900002	0.0100002
0.00999999	0	0.00999975	0	0	0		0.00999975	0.02	0.0700002	0	0.00999975	0.27	0	0	0	0.02
0.00999999	0.00999999	0	0.02	0.02	0.0100002		0.0100002	0	0.0300002	0	0	0.04	0	0.00999975	0	0
0.02	0	0.0100002	0.02	0.04	0		0	0	0.0300002	0	0.0799999	0	0	0.02	0	0.38
0	0	0.0800004	0	0.00999999	0		0.00999975	0.0100002	0.0100002	0	0.0800004	0	0.00999975	0.02	0	0
0.27	0	0	0	0	0.0100002		0.0100002	0	0.0100002	0.28	0	0.25	0	0	0	0
0.04	0	0	0.0100002	0	0		0.00999975	0.15	0.0100002	0.13	0.00999975	0.0799999	0.0299997	0	0	0
0.00999999	0	0.16	0.00999975	0.02	0.11		0	0	0	0.0300002	0.0100002	0	0.00999975	0.4	0.0100002	0.00999975
0.02	0.2	0.04	0.0600004	0.02	0.00999975		0.0100002	0	0	0	0	0	0	0.02	0.04	0
0.00999999	0.0300002	0.21	0.0699997	0	0		0.00999975	0	0.00999975	0	0	0	0.14	0.12	0.14	0
0.00999999	0.0100002	0.0100002	0.00999975	0	0.0299997		0.0100002	0	0	0	0.0299997	0	0	0.04	0.02	0
0.0100002	0	0	0	0.00999999	0.02		0	0.02	0.0100002	0.00999975	0.02	0	0	0	0	0.13
0.02	0	0	0	0.00999999	0		0	0.02	0	0	0	0.0100002	0	0.0499997	0.18	0.02
0.00999999	0	0.0199995	0	0.00999999	0		0.00999975	0.0100002	0	0	0.0100002	0	0	0	0	0.04
0.00999999	0.00999975	0	0.00999975	0.0699999	0		0	0	0	0	0.00999975	0.0300002	0	0	0	0.00999975
0.00999999	0	0.0100002	0.02	0.05	0.00999975		0.3	0	0.02	0	0	0.0699997	0.15	0	0	0.00999975
0.00999999	0	0	0.0700002	0	0.02		0.02	0	0.0100002	0	0	0.0800004	0.21	0.24	0	0.00999975
0.02	0	0.0100002	0.0100002	0	0.0899997		0.0299997	0	0.00999975	0	0.00999975	0.0100002	0	0.0300002	0.00999975	0
0.00999999	0	0	0	0	0		0.0100002	0.00999975	0.00999975	0	0.00999975	0.0100002	0.0100002	0	0.00999975	0
0.03	0.00999975	0.0100002	0.0100002	0	0		0	0.00999975	0.0100002	0.02	0.0999999	0	0.0300002	0	0	0.0999999
0.00999999	0	0	0	0.02	0		0	0.00999975	0.0100002	0.02	0.1	0	0.0300002	0	0.16	0.0999999
0.00999999	0	0.17	0.04	0.02	0		0.00999975	0.00999975	0.0100002	0	0.02	0.0100002	0.0100002	0	0.0299997	0.0999999
0.00999999	0.0100002	0.0100002	0	0	0		0	0.00999975	0	0	0	0	0.0100002	0.00999975	0.04	0.0200005
0.00999999	0.0100002	0.00999928	0.12	0	0.0300002		0.0100002	0	0	0	0.02	0.18	0	0	0.00999975	0
0.00999999	0	0.24	0	0.00999999	0.0300002		0.04	0.02	0.32	0.02	0.02	0.0500002	0	0	0.00999975	0.02
0.13	0	0	0	0.00999999	0		0	0.02	0	0.21	0	0	0	0	0.00999975	0.0299997
0.00999999	0	0.0500002	0	0	0		0.00999975	0	0.16	0.16	0.0999999	0	0	0	0	0.04
0.03	0	0.0100002	0.0100002	0	0		0	0.0100002	0	0.19	0.00999975	0.02	0.00999975	0.38	0	0
0.00999999	0.00999975	0	0.02	0	0.0200005		0.0100002	0.0100002	0.0299997	0.00999975	0.00999975	0.02	0	0	0	0
0.00999999	0.00999975	0.19	0.02	0	0.0100002		0.02	0.0100002	0.02	0.0100002	0.00999975	0	0.23	0.16	0.32	0
0.02	0.00999975	0	0	0	0.0100002		0.02	0	0	0	0.00999975	0	0.0599999	0.02	0	0
0.02	0.04	0.1	0.04	0	0		0	0	0	0	0.00999975	0	0.0100002	0	0	0.00999975
0.04	0	0.0900002	0.0599999	0	0		0.00999975	0	0	0.02	0	0	0.0300002	0	0	0
0.00999999	0.0100002	0	0	0.02	0		0	0	0	0.02	0	0	0.0300002	0	0.02	0.00999975
0.00999999	0.0100002	0.24	0	0.02	0		0	0.12	0	0	0.0500002	0.00999975	0.14	0.33	0.02	0.26
0	0.00999975	0	0	0.0900002	0.00999975		0	0	0.0300002	0	0.17	0	0.28	0	0.0100002	0.11
0.17	0.00999975	0.0100002	0.00999975	0.14	0.02		0.0799999	0	0.02	0.0100002	0.0299997	0.00999975	0.0100002	0	0	0.00999975
0.00999999	0	0	0	0	0.02		0	0.02	0.00999975	0.0100002	0.02	0	0.0499997	0	0.28	0.02
0.00999999	0	0	0.0100002	0	0		0	0.02	0.00999975	0	0	0	0	0	0.00999975	0.0100002
0.00999999	0	0.00999928	0	0.00999999	0.11		0.17	0	0.02	0	0	0.00999975	0	0	0	0.00999975
0.00999999	0	0	0	0.00999999	0		0.16	0	0.0799999	0	0.0100002	0.0499997	0	0	0	0
0.00999999	0	0.0100002	0.02	0	0		0	0	0.0300002	0	0	0	0	0	0	0
0.00999999	0	0	0.0700002	0.00999999	0		0.0200005	0	0.0300002	0	0.13	0.23	0.00999975	0.23	0	0.33
0.00999999	0	0	0	0.00999999	0		0.0200005	0	0	0	0.0699997	0	0	0.0300002	0	0
0.29	0	0.12	0.00999975	0.00999999	0		0.00999975	0	0	0.17	0.0100002	0.0900002	0	0	0	0.00999975
0.04	0.00999975	0	0	0	0.00999975		0	0	0.00999975	0.02	0	0	0.02	0.0599999	0.25	0.00999975
0.00999999	0	0.0199995	0.0100002	0	0		0	0.0100002	0	0.02	0	0	0.02	0.16	0.02	0.00999975
0.0100002	0.23	0.0299997	0	0.19	0		0	0.0799999	0	0	0	0.0100002	0	0.04	0.02	0
0.00999999	0.14	0.0100002	0	0.00999999	0.0500002		0.33	0.39	0.18	0	0	0	0	0	0	0.15
0.00999999	0.02	0	0.0799999	0	0.14		0	0.0999999	0	0.00999975	0.02	0.0100002	0.0499997	0	0	0
0.00999999	0	0	0.0499997	0.00999999	0.02		0	0.02	0	0	0.02	0.0100002	0.2	0	0.0100002	0.02
0.00999999	0	0.200001	0.0900002	0.00999999	0		0.00999975	0.02	0	0.02	0	0	0.13	0.0100002	0.0100002	0.02
0.00999999	0	0	0.02	0.14	0		0.00999975	0	0	0	0.0499997	0.0100002	0	0	0	0
0.21	0	0.0100002	0	0	0.0100002		0.00999975	0	0	0	0.27	0.0299997	0.0200005	0	0.0100002	0
0.00999999	0	0	0.02	0	0.16		0	0	0.0299997	0	0.02	0.00999975	0.04	0	0	0
0.00999999	0.22	0	0.0100002	0.0799999	0		0	0	0	0	0	0.2	0.0699997	0	0	0.0900002
0.00999999	0.00999975	0.0100002	0.0100002	0	0		0.23	0	0.0299997	0	0	0.0100002	0.39	0.11	0	0.16
0.02	0.15	0	0.0700002	0.0600002	0		0	0	0	0	0	0	0	0	0.3	0.0100002
0	0.0599999	0.0100002	0.00999975	0	0.13		0.11	0.14	0.00999975	0.02	0	0	0.0199995	0	0	0
0.26	0.0500002	0.0200005	0.00999975	0.0599999	0.0699997		0	0.13	0	0.0100002	0.0100002	0	0.0199995	0	0.0699997	0
0.02	0.0599999	0.0100002	0.0599999	0.02	0		0.13	0.00999975	0.16	0.25	0.19	0.0100002	0	0.04	0.4	0
0.19	0.16	0.0799999	0.0500002	0.17	0.0800004		0.13	0.15	0.00999975	0.0800009	0	0.0799999	0	0	0	0.17
0.02	0	0.04	0	0	0		0	0	0	0	0.02	0.0300002	0	0.0100002	0	0.00999975
0.0799999	0.0600004	0	0	0	0.3		0.12	0.15	0.19	0	0.0100002	0.0799999	0.0500002	0	0	0.18
0	0.0899997	0.0100002	0.14	0.00999975	0		0.13	0.02	0.04	0	0.00999975	0	0.29	0.14	0	0.02
0.00999999	0.0500002	0	0.22	0	0.00999975		0.23	0	0	0	0.00999975	0	0	0	0.0500002	0.17
0.32	0	0.0100002	0	0.0100002	0.0999999		0	0.12	0	0	0	0.26	0	0.0799999	0.0100002	0.0800004
0.00999999	0.0499997	0	0.0100002	0.0800004	0		0.0100002	0	0.14	0	0	0.0100002	0.25	0.02	0.31	0
0.02	0.0100002	0	0.0300002	0	0		0.2	0.0900002	0.02	0	0.16	0.0500002	0	0.02	0.25	0
0.29	0.0100002	0.0600004	0	0.0599999	0		0.0499997	0.0599999	0	0.219999	0.00999975	0	0	0.0299997	0	0
0.0100002	0	0.0299997	0.02	0.0499997	0.22		0.0500002	0	0	0	0	0.12	0.16	0	0.0100002	0
0.04	0.25	0	0.0300002	0	0		0	0.0500002	0.02	0.0200005	0	0.00999975	0.0299997	0	0	0
0.0100002	0.22	0.0200005	0	0.0100002	0		0.35	0	0	0.0200005	0	0.0100002	0.0299997	0	0.0200005	0
0.00999975	0.02	0.0300007	0.0899997	0.0299997	0		0.00999975	0	0	0	0.04	0.17	0	0	0.0200005	0.15
0.16	0.02	0	0	0.0100002	0.31		0.0100002	0	0.0700002	0	0.11	0.00999975	0	0	0	0.04
0.0500002	0.16	0.00999928	0.0600004	0	0.0800004		0	0.14	0	0.0100002	0.02	0	0	0.0100002	0.13	0.170001
0.0200005	0.0500002	0	0	0.11	0.0999999		0.0100002	0.02	0	0	0.15	0	0	0.0100002	0.22	0.0199995
0	0.0799999	0.0100002	0.02	0	0.23		0	0.0100002	0.0100002	0.0699997	0	0.0999999	0.32	0.0100002	0.0199995	0.16
0.2	0	0	0.0699997	0.25	0		0.00999975	0.00999975	0.0100002	0	0	0	0.0799999	0.0100002	0.110001	0.0500002
0.0100002	0	0	0.0799999	0	0.3		0	0	0.0100002	0	0	0.0300007	0.0900002	0.0100002	0.00999928	0.0900002
0.02	0	0.0199995	0.1	0.0100002	0.0100002		0	0.13	0.02	0	0	0.0300007	0.12	0	0.240001	0.0100002
0.00999975	0	0	0.02	0	0.0100002		0.00999975	0.14	0.0100002	0	0	0	0.0799999	0	0	0.0100002
0.21	0.18	0.00999928	0.12	0	0		0.02	0	0	0	0.04	0.00999928	0.29	0	0.21	0
0.00999975	0	0	0.0100002	0	0.0599999		0	0	0.0100002	0.04	0.02	0	0	0.44	0	0.0500002
0.0299997	0.14	0	0.23	0	0.0500002		0	0	0.00999975	0.18	0	0	0.0200005	0.17	0.15	0.219999
0.02	0	0.0199995	0	0.16	0.22		0.22	0	0	0	0	0	0.0300007	0	0.0200005	0
0.0299997	0.23	0.0299997	0.00999975	0.0400004	0.12		0.23	0.0100002	0	0.37	0	0	0	0.14	0.0300007	0.0100002
0.0700002	0.23	0	0.12	0	0		0.0100002	0.0100002	0	0	0	0	0	0.12	0.14	0.0100002
0.0100002	0.02	0	0	0	0.18		0.0300002	0.0100002	0.00999975	0	0.0900002	0.0199995	0	0.0100002	0	0
0.12	0.02	0.12	0.14	0	0.0300002		0.02	0	0.00999975	0	0.0300002	0	0	0.04	0	0.360001
0.0100002	0.15	0.0100002	0.0300002	0.00999975	0		0.17	0	0	0	0	0	0	0	0	0.0299997
0.11	0.0100002	0.0100002	0	0.12	0		0.0599999	0.43	0	0.24	0.15	0	0.160001	0.0100002	0.0100002	0
0.02	0.02	0	0.04	0	0.0100002		0.0100002	0	0	0.0700006	0.04	0.0200005	0.25	0.0100002	0	0
0.0100002	0.0100002	0	0.13	0.0999999	0.27		0.00999975	0	0.02	0	0	0.0200005	0.11	0	0	0
0.2	0	0.00999928	0.02	0	0		0.02	0	0.02	0	0	0	0	0.0199995	0	0.139999
0.0100002	0.19	0	0.0599999	0.13	0.00999975		0.0900002	0.0100002	0	0	0	0.0100002	0	0.0199995	0.32	0.0100002
0.0100002	0.23	0	0.0299997	0.18	0.53		0.0699997	0	0	0	0	0	0.17	0	0	0
0.04	0	0.0100002	0	0	0.1		0.04	0	0.0100002	0.0199995	0	0	0.0199995	0	0.18	0.18
0.12	0.00999975	0.04	0	0.02	0.0100002		0	0	0	0	0	0	0.0199995	0	0.0299997	0.22
0.0100002	0.00999975	0.14	0.00999975	0.0300002	0		0.0900002	0.0100002	0	0.3	0	0	0	0.0100002	0.0299997	0
0.00999975	0.0799999	0	0.00999975	0	0		0	0.0799999	0.0100002	0.15	0.00999975	0.150001	0	0.259999	0	0
0.00999975	0.02	0.0100002	0.02	0	0.0299997		0.0500002	0.16	0	0	0.0200005	0.04	0	0.00999928	0.25	0.29
0.00999975	0.0900002	0	0.11	0.0100002	0.04		0.0100002	0.0200005	0	0	0.0300002	0.00999928	0	0.25	0.0500002	0.0199995
0.0100002	0.25	0	0	0.21	0		0.0799999	0.0200005	0	0.22	0	0	0.22	0	0	0.0199995
0.15	0	0.0100002	0	0.02	0		0.19	0	0	0	0	0.00999928	0	0.00999928	0.14	0.0599995
0.0100002	0.0100002	0	0.0200005	0.0999999	0.0100002		0.0500002	0	0	0	0	0.0599995	0.2	0.0700006	0	0.0800009
0.02	0.0500002	0	0.0299997	0.15	0		0.0100002	0	0.0300002	0.0500002	0.15	0.00999928	0.0100002	0.0799999	0	0
0.00999975	0.0600004	0	0.0299997	0	0.0699997		0.0200005	0.12	0.02	0.25	0	0.15	0.27	0.0199995	0	0.0299997
0	0.139999	0.0500002	0	0	0.0100002		0.0300007	0.26	0	0.0100002	0	0.13	0.0100002	0.0299997	0.25	0
0.31	0.0700006	0.0199995	0	0	0.0500002		0.00999928	0	0	0.0500002	0	0	0	0.24	0.169999	0
0.04	0.0199995	0.00999928	0.00999928	0.0100002	0		0.0100002	0.0100002	0	0.12	0	0.34	0.0200005	0.00999928	0	0.0100002
0.0100002	0.0500002	0.0299997	0.00999928	0.0300002	0		0	0.0100002	0.00999975	0.22	0	0.0100002	0.0200005	0	0.0200005	0
0.02	0.1	0.0299997	0.0299997	0.0299997	0.17		0.0100002	0.04	0	0.13	0.13	0	0.0100002	0	0.0299997	0.229999
0.00999975	0	0	0.0100002	0.3	0		0.29	0.3	0	0.00999928	0.04	0	0	0.0100002	0.0699997	0.0600004
0	0.36	0.139999	0.00999928	0	0.18		0.0699997	0	0	0.19	0.0299997	0	0.0100002	0	0.44	0.179999
0.04	0.0100002	0.0900002	0	0	0.25		0.0100002	0.0100002	0	0.1	0.02	0	0.0100002	0	0	0.0100002
0.02	0.0100002	0.04	0.0200005	0.02	0.25		0.12	0.0100002	0.0100002	0.0499992	0	0	0.0699997	0	0.00999928	0.0199995
0.0100002	0	0.0200005	0.12	0.0100002	0.71		0.18	0.0100002	0	0.200001	0.0300002	0	0.17	0	0	0
0.0900002	0.21	0	0.0100002	0	0		0.0100002	0	0	0.0799999	0.17	0.0299997	0.12	0	0	0.0999994
0.04	0	0.0899992	0.0299997	0.0100002	0		0.21	0	0.02	0.29	0.0100002	0.0299997	0.04	0.0599995	0.0100002	0
0.0300002	0.14	0	0.0299997	0.0100002	1.23		0.1	0	0.02	0	0	0.0100002	0	0.25	0.21	0
0	0	0.17	0.00999928	0	0		0.0300007	0	0	0.259999	0	0	0.23	0.0199995	0	0
0.00999975	0.19	0.00999928	0.0100002	0	0.62		0.200001	0.0100002	0.15	0.17	0	0	0.04	0.0299997	0	0
0.0799999	0	0.0799999	0	0.23	0		0.0100002	0.0100002	0.0599999	0.23	0.16	0.31	0.16	0	0	0
0	0	0.179999	0	0.15	1.37		0	0	0.0799999	0.0299997	0	0.13	0.0699997	0	0.21	0.0100002
0.04	0	0.0299997	0.17	0.02	0.36		0.0200005	0.0900002	0	0	0.0100002	0.0100002	0.00999928	0.0100002	0.0900002	0
0.00999975	0.0100002	0	0.18	0	0.32		0.0100002	0	0.00999975	0.309999	0.0100002	0	0	0	0	0.0100002
0.0599999	0.0200005	0.13	0	0	0		0	0	0	0	0.0200005	0.2	0	0	0.12	0.0100002
0	0	0	0	0	0		0.29	0.25	0	0.18	0.0200005	0.16	0	0	0.139999	0.309999
0.00999975	0	0.0100002	0.0199995	0.0100002	0.31		0.0100002	0.0100002	0	0.17	0	0.0100002	0	0.200001	0.0400009	0.0199995
0	0	0.13	0.150001	0	0		0.0199995	0	0	0	0	0	0	0	0.0699997	0
0.00999975	0	0.13	0	0	0		0	0	0	0.33	0	0	0	0.0499992	0.16	0.16
0.02	0.0100002	0.2	0.0199995	0	0		0.0100002	0	0.0300002	0.13	0	0.11	0.0199995	0	0.16	0.0100002
0.0100002	0	0	0.0199995	0.16	0		0.0100002	0	0.02	0.00999928	0	0	0	0.14	0	0
0.00999975	0	0	0	0	0.0100002		0.0299997	0	0	0.00999928	0	0	0.320001	0.0299997	0	0
0	0	0.2	0.0100002	0.0100002	0		0.0100002	0.0100002	0	0	0	0	0.0100002	0	0	0
0.0300002	0	0.04	0	0	0		0	0.0100002	0	0.0199995	0	0	0.0299997	0.0100002	0	0.2
0.02	0.320001	0	0	0.02	0		0.0100002	0.0699997	0.00999975	0.0199995	0	0.51	0.0299997	0	0.0100002	0
0.02	0	0.0900002	0.0799999	0.02	0		0.0100002	0.13	0	0.0100002	0	0	0	0.0299997	0.0200005	0.0100002
0.00999975	0.0100002	0.1	0	0	0		0.00999928	0	0	0.0299997	0	0.0799999	0	0	0	0
0.0100002	0.0200005	0.04	0	0	0.0200005		0	0.00999928	0.14	0	0.0200005	0.0900002	0	0.00999928	0	0
0.02	0	0	0	0	0.0200005		0.0100002	0.0199995	0.00999975	0.37	0.0300007	0.0199995	0	0	0.0799999	0.0200005
0.00999975	0	0.17	0.11	0	0		0.0100002	0.0199995	0	0	0	0	0	0	0.00999928	0.0100002
0.0100002	0	0.12	0.12	0	0.0100002		0.0100002	0	0	0.00999928	0	0	0.179999	0	0	0.0799999
0.02	0	0.0799999	0	0.0100002	0.0100002		0.0300007	0	0.0100002	0.0199995	0.0600004	0.0300007	0	0	0	0.11
0.00999975	0	0.16	0.0200005	0.04	0.0100002		0.19	0	0.02	0.2	0.1	0.0300007	0.0900002	0.139999	0	0
0.0200005	0	0	0.0100002	0.0700002	0		0.0100002	0	0.02	0.2	0	0.00999928	0.18	0.0700006	0	0
0.00999975	0	0.0100002	0	0	0		0.0299997	0	0	0	0.00999928	0	0	0.0200005	0	0.00999928
0.00999975	0.15	0	0	0	0		0.0100002	0	0	0	0	0	0	0	0	0
0.0299997	0	0.0500002	0.0799999	0	0.0100002		0	0	0.00999975	0.0200005	0	0	0.0200005	0	0.349999	0
0.02	0	0.0200005	0.0299997	0.02	0		0	0	0	0.0200005	0	0.28	0.0200005	0	0.0200005	0
0.0100002	0	0.0300007	0	0.02	0.33		0.0900002	0.0100002	0	0	0	0	0	0	0.0299997	0.0199995
0.00999975	0.0100002	0.22	0	0	0		0.0100002	0	0	0	0	0.12	0	0	0.29	0.04
0.02	0.0199995	0.0100002	0	0	0.0200005		0.0100002	0	0	0	0.0200005	0.19	0.21	0.0299997	0	0
0.0100002	0	0	0.0100002	0.00999975	0.0200005		0	0.0299997	0.0100002	0	0.0200005	0	0.0100002	0	0	0.0200005
0.00999975	0	0.0100002	0	0.18	0		0.0100002	0.0199995	0	0.04	0.0100002	0	0	0.22	0	0.0200005
0	0	0.18	0	0.00999975	0		0.00999928	0.0100002	0	0	0	0.0100002	0.0100002	0.0299997	0	0
0.0100002	0	0.0100002	0	0	0		0	0	0	0.34	0	0.0299997	0.0100002	0	0.0299997	0.00999928
0.00999975	0	0	0.0699997	0	0.13		0.0100002	0.0100002	0.0299997	0.00999928	0	0	0	0.22	0	0.00999928
0.02	0	0.0100002	0.0300007	0	0		0.0799999	0.0100002	0.02	0	0	0.0199995	0	0.0500002	0.440001	0
0.0100002	0	0	0	0	0.19		0.0799999	0	0	0	0	0.0100002	0	0.0200005	0	0.21
0.02	0	0.0700006	0	0	0		0.0100002	0	0	0	0	0.13	0.0100002	0	0	0.0600004
0.0299997	0	0.0100002	0	0	0		0.0100002	0	0	0.0199995	0	0	0.0199995	0.00999928	0.0100002	0
0.02	0	0.0199995	0	0.02	0		0	0	0	0.0199995	0	0.219999	0.17	0.00999928	0.0200005	0.0100002
0.0100002	0.00999928	0.0299997	0.00999928	0.04	0		0.00999928	0	0.0100002	0.169999	0	0	0.22	0.00999928	0.0100002	0.0100002
0.00999975	0.14	0.0100002	0.0200005	0	0		0.0100002	0	0	0	0.0100002	0	0	0	0.0100002	0
0.0100002	0.0199995	0.0900002	0.0900002	0	0.0299997		0	0	0	0	0.0199995	0.00999928	0	0	0	0
0.00999975	0	0	0	0.0100002	0.0299997		0.0100002	0.0199995	0	0.00999928	0.0199995	0.00999928	0	0	0	0.0199995
0.0100002	0	0.13	0	0.0100002	0		0	0.0199995	0.0999999	0	0	0.00999928	0.0100002	0.00999928	0	0.0199995
0.0100002	0	0	0	0	0		0.16	0	0	0	0	0	0	0.00999928	0	0
0.00999975	0	0.21	0	0.0100002	0.00999928		0	0.13	0.04	0	0	0.0299997	0	0	0.19	0
0.02	0	0.0100002	0.0199995	0	0		0.0500002	0	0.02	0	0	0.0299997	0.0300007	0.19	0.0499992	0
0	0	0.04	0.0100002	0	0		0.0200005	0	0.02	0	0	0	0.2	0.21	0	0
0.0100002	0	0.0100002	0	0	0		0.0300007	0	0	0.0500002	0	0.0100002	0.27	0.0200005	0	0.26
0.0100002	0.27	0.0900002	0.160001	0	0		0.00999928	0.0100002	0.0100002	0.169999	0.0199995	0.0100002	0.00999928	0	0.00999928	0.0199995
0.0300002	0	0.13	0.0199995	0	0		0	0.0100002	0	0	0.110001	0	0.0299997	0.19	0.00999928	0
0.00999975	0	0	0.0100002	0.02	0		0	0.0100002	0	0.18	0.00999928	0	0.0299997	0.0699997	0.0100002	0
0	0	0.17	0	0	0		0.0100002	0	0	0.18	0	0.0100002	0	0	0.0699997	0
0.0100002	0.0100002	0	0.0100002	0.15	0		0.0299997	0	0	0.0199995	0	0	0	0	0.110001	0
0.00999975	0.0100002	0.0100002	0	0	0		0	0.04	0.17	0	0.0200005	0	0	0	0	0
0.0100002	0	0	0	0	0		0.0100002	0.0199995	0.02	0.00999928	0.0100002	0	0	0	0.33	0.0200005
0.00999975	0	0.04	0	0	0		0	0.0199995	0	0	0	0	0	0	0.0199995	0.0200005
0	0	0.3	0	0	0		0.00999928	0	0	0	0	0	0	0	0	0
0.0100002	0	0.32	0.0100002	0	0		0	0	0	0	0.0100002	0.0299997	0	0.0100002	0	0
0.00999975	0	0.84	0.0199995	0	0		0.0100002	0	0.0300002	0	0	0.0299997	0	0	0	0
0.0100002	0	0.81	0.0200005	0	0		0.0199995	0	0.02	0	0	0	0.139999	0.0200005	0	0.0500002
0.00999975	0	0.04	0.13	0	0		0.0199995	0	0.00999975	0	0	0	0.2	0.0200005	0	0
0.00999975	0.13	0.0100002	0.0100002	0	0		0.0100002	0.0100002	0.00999975	0	0	0	0.04	0	0.04	0.309999
0.02	0	0.0100002	0.0100002	0	0.0100002		0	0.0100002	0.00999975	0.0199995	0	0	0.0300007	0.110001	0.26	0
0.00999975	0.04	0.0200005	0	0.02	0.0100002		0	0.0299997	0	0.0199995	0	0	0.0300007	0.21	0.21	0
0	0	0.0300007	0	0.02	0.0899992		0.0100002	0	0	0	0.0899992	0.0199995	0	0.0100002	0.0199995	0
0	0.0100002	0	0	0.17	0.25		0	0	0	0	0	0.29	0.0300007	0.0600004	0	0
0.0100002	0.0100002	0.00999928	0	0	0.0299997		0	0	0	0	0.0200005	0	0	0.0999994	0	0
0.00999975	0	0	0.0100002	0	0.0200005		0	0.0200005	0.0700002	0	0.0200005	0.19	0	0.0100002	0	0.0200005
0.0100002	0	0.0100002	0	0	0.00999928		0.0199995	0.0200005	0.22	0	0.0100002	0	0.25	0.04	0	0.0200005
0.00999975	0	0.0100002	0	0	0.00999928		0	0	0	0	0	0	0	0.35	0	0
0	0.17	0	0.04	0	0		0	0	0	0.0299997	0	0.0299997	0	0	0	0
0.02	0.0199995	0.0100002	0.00999928	0	0		0.00999928	0	0.0200005	0.15	0	0.0299997	0.0100002	0	0	0
0	0	0	0.00999928	0.0999999	0		0.0199995	0	0.0200005	0	0	0	0.0100002	0.0199995	0	0
0.0100002	0.0300007	0.00999928	0.00999928	0.0500002	0		0	0	0.0100002	0	0	0	0	0.0299997	0	0
0.0100002	0.0799999	0	0	0	0		0.0699997	0	0	0	0	0	0.0100002	0	0	0.25
0.02	0.229999	0.0100002	0.0100002	0	0		0	0.0100002	0	0.0200005	0	0	0.0699997	0	0.0499992	0
0.0100002	0	0.0199995	0.0600004	0	0		0	0.0800009	0	0.0200005	0	0	0.1	0	0.47	0.1
0.12	0.19	0.0199995	0.0200005	0.0900002	0		0.0600004	0.00999928	0	0.19	0.25	0.0100002	0.18	0	0.0200005	0
0.04	0	0.0100002	0.0200005	0.229999	0.12		0.0600004	0.16	0.0100002	0.0299997	0	0	0	0	0	0
0.00999975	0.00999928	0	0.0199995	0	0.04		0.219999	0.0200005	0.19	0.39	0.0200005	0.11	0	0	0	0.25
0	0.370001	0	0	0.29	0.0300007		0	0	0	0.0100002	0.0599995	0.14	0	0	0	0.0699997
0	0	0.0100002	0.04	0	0.0999994		0.14	0.15	0.0600004	0	0.0299997	0.0299997	0.0199995	0	0	0.0199995
0	0	0.0100002	0.0900002	0	0		0.0100002	0	0.0500002	0	0.0200005	0.110001	0	0	0.210001	0.17
0	0.129999	0	0.0100002	0	0.17		0.0100002	0.0100002	0.00999928	0	0.17	0.219999	0.39	0	0.16	0
0.33	0.240001	0	0.0199995	0.0900002	0.0100002		0	0	0.0200005	0.0499992	0	0	0.0300007	0.22	0	0.0699997
0	0	0.0400009	0.0700006	0.0100002	0.0600004		0.0299997	0.13	0.0200005	0	0	0.0500002	0.0199986	0.27	0.139999	0.0699997
0.0100002	0.0199995	0	0	0.240001	0		0	0	0.0100002	0.16	0	0	0	0.0100002	0.0200005	0
0.0200005	0.110001	0.0100002	0.0599995	0.0100002	0.0100002		0	0	0.0200005	0	0	0	0.200001	0.0799999	0.0900002	0.00999928
0	0.12	0	0.0700006	0.22	0.0100002		0.54	0	0.00999928	0.0200005	0.0100002	0	0.119999	0.21	0	0
0.0400004	0.0199995	0.0100002	0	0.00999928	0		0.0100002	0	0	0	0.0100002	0	0.0299988	0.12	0.18	0
0.16	0.0299997	0.0200005	0.129999	0.0199995	0.699999		0.0100002	0	0	0.139999	0.0100002	0.38	0	0	0.0200005	0.28
0	0.18	0.0100002	0	0.12	0		0	0	0	0.130001	0.0100002	0.1	0	0.0699997	0	0.22
0.0100002	0.12	0	0.200001	0	0		0.0100002	0	0	0	0.0199995	0.04	0	0.00999928	0.219999	0
0	0	0	0.0499992	0.16	0		0.00999928	0	0.0100002	0	0.0199995	0	0	0.129999	0.200001	0.0199995
0.0999999	0.00999928	0.0100002	0.0200005	0.0299997	1.6		0	0.12	0.04	0.0100002	0	0.0100002	0.0799999	0.200001	0.139999	0.0199995
0	0.0999994	0	0.0199995	0	0.390001		0.0100002	0.0200005	0	0.039999	0.0100002	0.1	0.199999	0	0.300001	0
0.19	0.0200005	0.18	0.0400009	0.22	0		0	0.17	0.0100002	0.200001	0	0.15	0.17	0.0100002	0.0100002	0
0	0.04	0	0.0699997	0.22	0.33		0.0100002	0.17	0.0199995	0.19	0	0.23	0	0	0.0100002	0.219999
0.00999975	0.0599995	0.0100002	0	0	0.4		0.0200005	0	0.0199995	0.0100002	0	0	0	0.0199995	0	0
0	0.280001	0	0.0599995	0.0100002	0		0.0300007	0	0	0	0	0.0100002	0	0.0199995	0.15	0.00999928
0.14	0.0100002	0	0.0500002	0	0.59		0	0	0	0	0	0.0100002	0	0.0500002	0	0
0	0.0799999	0.00999928	0.0200005	0	0.469999		0.00999928	0	0.0100002	0.209999	0.0100002	0	0.0200005	0.0100002	0.139999	0
0.2	0.0199995	0.0199995	0	0	0.0100002		0	0	0	0	0.0100002	0.0100002	0.0200005	0.0799999	0.229999	0
0.00999975	0.17	0.0199995	0.0500002	0	0		0.309999	0	0	0	0	0	0	0.0799999	0.0199986	0
0	0.280001	0.0100002	0.0299997	0.400001	0		0.0200005	0	0	0.0500011	0.0999994	0	0	0.0100002	0	0
0	0.0200005	0	0.0199995	0.0199995	1.28		0	0.0100002	0.00999928	0.15	0.2	0	0.0500011	0.0100002	0.32	0
0.0700002	0	0.11	0.280001	0.14	0.400002		0.19	0.0199995	0	0.26	0.0199995	0.309999	0.219999	0	0.0100002	0.0199995
0	0.2	0.0100002	0	0.0599995	0.530001		0.0199995	0.0199995	0	0.0299988	0.0100002	0.00999928	0.220001	0.19	0.0100002	0
0	0.150001	0.00999928	0	0	0.139999		0	0.0500002	0.0100002	0	0	0	0	0.19	0.219999	0
0	0.0199995	0	0.11	0	0.15		0.2	0.0199995	0	0	0	0.0299997	0	0	0	0.31
0.02	0.0100002	0	0.0199995	0	0		0	0.0100002	0.0200005	0.0100002	0.00999928	0.0200005	0	0.0100002	0.300001	0.0900002
0.0499997	0.0500002	0.0100002	0.0299997	0	0		0	0.0200005	0.0200005	0	0.00999928	0.00999928	0.00999832	0.0600004	0	0.0999994
0.0100002	0.1	0	0.0100002	0	0.41		0.15	0	0	0	0.00999928	0	0	0.0200005	0.0100002	0.0600004
0.04	0.0599995	0	0.0699997	0.22	0		0	0	0	0	0	0.339999	0.42	0.14	0	0.139999
0.02	0.0500002	0.2	0.0100002	0	0		0.33	0.26	0.22	0.140001	0.00999928	0.0799999	0.0300007	0.0299997	0	0.0200005
0.0699997	0.18	0.0200005	0.0100002	0.0199995	0.0100002		0	0.00999928	0	0.26	0	0	0.0300007	0	0.219999	0.16
0.0100002	0.0999994	0.0300007	0.0500002	0.0199995	0		0.13	0.04	0	0.0100002	0	0.00999928	0	0.0100002	0.120001	0.0100002
0.12	0.0800009	0	0	0.0600004	0		0.0100002	0.04	0	0	0	0	0	0	0	0.0100002
0.31	0.0499992	0.0100002	0.0899992	0.179999	0.0300007		0.120001	0	0	0	0.0199995	0	0.34	0	0	0.0100002
0.00999975	0.0100002	0	0.0100002	0	0.129999		0.2	0.150001	0	0	0.0199995	0	0.0600014	0	0	0.0299997
0	0.11	0	0.0100002	0.110001	0.15		0.04	0.0200005	0.0100002	0.129999	0	0	0.0599995	0	0.269999	0.0299997
0	0.0700006	0	0	0	0.0799999		0	0	0	0.0699997	0.00999928	0.2	0.0100002	0	0.16	0
0	0	0.0100002	0	0.259999	0.17		0.19	0	0	0.230001	0	0.19	0	0.00999928	0.1	0
0.0100002	0.24	0	0	0	0		0.0100002	0.12	0.0199995	0.0599995	0.0600004	0.0299997	0.0100002	0.12	0.0100002	0
0.04	0.04	0.140001	0.14	0	0.0100002		0.0299997	0.0100002	0.0100002	0.15	0	0	0.0100002	0.25	0	0
0.04	0.14	0	0	0	0		0	0.12	0	0	0.0900002	0	0	0.0199995	0	0
0.0300002	0	0.0100002	0.0100002	0	0		0.04	0	0	0	0	0	0	0.12	0.290001	0
0.0300002	0.0100002	0	0.0100002	0.00999928	0		0	0.1	0	0.26	0.0100002	0	0.0200005	0.0700006	0	0.15
0.0699997	0.04	0.0200005	0	0.0799999	0.0100002		0.200001	0	0.0100002	0.0200005	0.0100002	0	0	0	0.16	0.17
0.00999975	0	0.0200005	0	0.0799999	0		0.0100002	0	0	0	0	0.0100002	0.389999	0	0.0200005	0.0200005
0	0	0.469999	0.0899992	0.21	0.470001		0.0599995	0	0	0.15	0	0.200001	0.0300007	0	0.130001	0.0699997
0.0799999	0.27	0.0699997	0.1	0.0100002	0		0.00999928	0.0100002	0	0.33	0.0199995	0.27	0	0	0.179998	0.22
0	0.0200005	0.0500011	0.12	0	0		0.259999	0.0200005	0.150001	0	0	0.0100002	0.16	0.0100002	0	0.0199995
0	0.16	0.0100002	0	0	1.32		0.0100002	0.0200005	0.0100002	0.0300007	0.00999928	0.0100002	0.279999	0	0.00999832	0.0199995
0.0100002	0.17	0.129999	0	0	1.19		0.0100002	0.0100002	0	0.450001	0	0.15	0	0	0	0.179999
0	0	0.0200005	0.0799999	0.229999	0		0.19	0	0	0.0100002	0	0.200001	0.0500011	0	0	0.110001
0	0.0299997	0	0.0300007	0.0700006	0.169998		0.04	0.0100002	0.0199995	0.0900002	0.139999	0.00999928	0.119999	0	0.229999	0
0.0599999	0.0700006	0.0100002	0.0200005	0.00999928	0.0600014		0.0100002	0	0.0199995	0	0	0.0500002	0.0100002	0.21	0.0699997	0
0	0.129999	0.16	0.0100002	0.13	0		0.0999994	0	0	0.0899983	0	0.0500002	0	0.0900002	0.0100002	0
0	0.15	0	0.19	0.00999928	0.0100002		0.22	0.0600004	0.0100002	0.220001	0.0799999	0	0	0.0100002	0	0
0.0900002	0.0400009	0.0300007	0.00999928	0.00999928	0		0.0100002	0.0199995	0	0.219999	0	0.22	0.0200005	0.139999	0.300001	0.25
0.0799999	0.0100002	0	0.18	0.0200005	0		0	0.17	0	0.0400009	0.00999928	0.0799999	0.0200005	0.0600004	0	0
0.02	0.0100002	0.299999	0.04	0.0200005	0		0.1	0.0699997	0.04	0.199999	0.00999928	0.04	0	0	0	0.16
0	0.0100002	0.120001	0.0100002	0	0.0300007		0.0100002	0.00999928	0	0	0.00999928	0.04	0	0.12	0	0
0.0700002	0.0100002	0.0100002	0.0100002	0.00999928	0		0.17	0	0	0	0.0299997	0	0	0.0999994	0	0
0.0599999	0.0100002	0	0	0.00999928	0.0799999		0.0100002	0.0199995	0	0.0300007	0.0299997	0.14	0.0100002	0.00999928	0	0.0499992
0.0599999	0	0.0100002	0.25	0.00999928	0		0.24	0.0199995	0.00999928	0	0.15	0	0	0	0.359999	0.0199986
0.00999975	0	0.119999	0	0	0.179998		0	0	0	0.469999	0	0.27	0.16	0	0.0100002	0
0.04	0.0100002	0.120001	0	0.0799999	0.0500011		0.00999928	0	0	0	0	0.119999	0.0200005	0.0499992	0	0
0.0299997	0	0	0.0199995	0.0699997	0		0.0100002	0	0.0200005	0.0200005	0	0	0.24	0.18	0	0
0.00999975	0	0.15	0.0199995	0	0		0.0100002	0	0.0100002	0.0100002	0	0.210001	0	0.0200005	0.17	0
0	0	0.130001	0	0	0		0.0200005	0	0	0.0100002	0	0.15	0.0799999	0.0200005	0	0.0100002
0.02	0	0	0	0	0.0100002		0.0100002	0	0	0	0	0	0	0	0	0
0	0.0100002	1.41	0.00999928	0	0		0.00999928	0	0.0100002	0.0200005	0	0.0599995	0.0200005	0	0	0
0.0299997	0	0.26	0	0.0200005	0		0	0	0	0.0200005	0	0	0.0200005	0	0.0100002	0
0.0500002	0	0.0300007	0	0.0200005	0		0.0100002	0	0	0	0	0	0.0100002	0	0.0200005	0.24
0	0.0100002	0.0599995	0	0.0900002	0		0.0100002	0	0	0	0.0200005	0	0.0100002	0	0	0.0100002
0.0100002	0.1	0	0.120001	0.0999994	0.0499992		0	0	0.0100002	0	0.0199995	0	0.0500011	0	0	0
0	0.0599995	0.0100002	0.139999	0	0		0.0100002	0.00999928	0	0	0.0199995	0	0.16	0	0	0.0200005
0	0.0200005	0	0	0.00999928	0.0299988		0.0100002	0.00999928	0	0	0	0	0.0100002	0	0	0.0200005
0	0.0200005	0.00999832	0.0100002	0	0		0.00999928	0	0	0	0.0199995	0.0100002	0	0	0	0
0	0	0	0	0	0		0.0100002	0	0.00999928	0.0699997	0.0100002	0.0300007	0	0	0.00999832	0
0	0	0.179998	0.0299997	0	0.0100002		0	0	0.0100002	0.15	0	0.0300007	0	0	0	0
0	0.0100002	0	0.0299997	0	0.0299988		0.0100002	0	0.0100002	0.0600014	0.0100002	0.0100002	0	0.0200005	0	0
0	0	0	0	0	0.0500011		0.0200005	0	0.0100002	0	0.0100002	0.17	0	0.17	0	0.0100002
0.0200005	0	0	0.0100002	0	0		0.0100002	0	0	0	0	0.19	0	0	0	0
0.0300002	0	0.0400009	0	0	0		0	0	0	0.0199986	0	0	0.0200005	0.15	0	0.35
0.04	0	0.0100002	0.00999928	0.04	0		0	0	0	0.0299988	0.0799999	0	0.199999	0.1	0	0.0100002
0	0	0.109999	0.00999928	0.219999	0		0	0	0.0100002	0	0.0799999	0	0	0.17	0.139999	0
0	0.0100002	0.0900002	0.00999928	0	0		0.13	0	0	0	0	0.0100002	0.210001	0.139999	0	0
0.04	0.0100002	0.0100002	0	0	0.0299988		0	0	0.28	0.0100002	0.0199995	0.0100002	0	0.0799999	0	0
0.15	0.0100002	0	0.0900002	0	0.0299988		0.00999928	0.00999928	0.0200005	0.0100002	0.0199995	0	0.0100002	0.0100002	0	0.0300007
0	0.0300007	0.19	0	0	0.0200005		0	0.00999928	0	0	0	0.0100002	0	0	0.529999	0.139999
0	0	0.16	0	0	0.00999832		0.0100002	0	0	0.0100002	0	0.17	0	0.0100002	0	0.0100002
0	0.33	0	0.200001	0	0		0	0	0.0100002	0.0900002	0.0100002	0.26	0	0	0	0
0	0.0100002	0.35	0.0199995	0	0		0.0100002	0.21	0.0199995	0.289999	0.00999928	0.0300007	0.18	0	0	0
0	0.0100002	0.0100002	0.0100002	0	0		0.0200005	0.11	0.0199995	0.0400009	0	0	0	0.0200005	0	0
0	0	0	0	0	0		0.0300007	0.0100002	0	0.139999	0	0	0	0.0200005	0	0
0.02	0	0.0900002	0	0	0		0	0	0.00999928	0	0	0	0	0	0	0.0200005
0.02	0	0	0.0100002	0.160001	0		0.00999928	0	0	0.0200005	0.0100002	0	0.0200005	0.110001	0	0.039999
0.0100002	0	0.0200005	0.0100002	0.0199995	0		0	0	0	0.0300007	0.0100002	0.0100002	0	0	0.0100002	0
0.0100002	0	0.0200005	0.0700006	0.0199995	0		0.0100002	0	0.0100002	0	0.0100002	0	0.0899983	0.0100002	0.0199986	0
0	0.0100002	0.039999	0	0	0		0	0	0.19	0	0	0.1	0.240002	0	0.00999832	0
0	0.0100002	0.0799999	0	0	0.0300007		0.0100002	0	0.0799999	0.0100002	0.0100002	0	0.15	0	0.00999832	0
0	0	0.0699997	0.00999928	0	0.0300007		0	0.0200005	0	0.0100002	0.0100002	0.16	0.0100002	0	0.00999832	0.27
0	0	0.0100002	0	0	0.0100002		0	0.0200005	0	0	0	0	0	0	0.00999832	0.0200005

## Sheet: Fig.1l
AAV-GFP	AAV-Cre
1.19	0.099997
5.6	2.63
1.91	1.14
1.65	1.97
3.86	2.73001
2.59001	1.46
	-0.23
	3
	-0.08
	-0.46

## Sheet: Fig.1m
AAV-GFP	AAV-Cre
3293.78	3422.72
3436.56	3180.51
3249.11	3326
3348.25	2370.68
3408.9	3370.3
	2898.59
	2113.12
	2957.57
	2292.19
	2825.66

## Sheet: Fig.1n
AAV-GFP	AAV-Cre
4.67	5.6
8.82	7.85
4.33	6.76
6.01	7.55
6.34	6.49001
8.69001	4.56
	2.75
	7.08
	3.94
	5.9

## Sheet: Fig.1q
Count/section
CTRL			BMAL
Fasting	Refeeding		Fasting	Refeeding
38	381		23	36
42	362		27	32
27	298		35	28
44	334		30	33
22	315		26	31
33	228		18	28
55	294		39	24
47	306		27	36
26	344		26	34
31	276		28	27
17	403		19	23
29	357		26	35
38	391		37	29
42	334		39	33
51	311		22	31
