# Supplementary material for: Paraventricular hypothalamus mediates diurnal rhythm of metabolism
Source: Nat Commun. 2020 Jul 30;11:3794. doi: 10.1038/s41467-020-17578-7 (PMC7393104; doi:10.1038/s41467-020-17578-7)
Supplement: Supplementary file 4 — Source Data [file 41467_2020_17578_MOESM4_ESM.zip › Source data for Fig.2.xlsx]

## Sheet: Fig.2d
CTRL			AAV-Kir2.1
Fasting	Refeeding		Fasting	Refeeding
38	381		26	31
42	362		26	32
27	298		27	25
44	334		24	29
22	315		32	35
33	228		18	22
55	294		25	27
47	306		27	28
26	344		26	34
31	276		31	32
17	403		25	24
29	357		29	25
38	391		28	33
42	334		22	28
51	311		31	31

## Sheet: Fig.2e
					AAV-mCherry												AAV-Kir2.1
Week 0	23.1	22.8	27.5	30.2	31.4	29.7	26.2	28.8	21.5		24.4	23.8	21.1	31.2	28.1	32.3	28.5	29.3	25.6	26	27.9	21.1
Week 1	24.4	24.1	27.9	31	31.6	30	28	29.5	22.3		26.6	28.1	25.4	32.2	29.4	35.1	30	31.8	28	29.5	34.4	25.7
Week 2	25.9	25.1	27.6	30.6	33	30.7	27.9	31.2	23.5		30.3	32.2	29.1	33.1	31.4	39.1	31.7	36.7	28.4	29.9	36.9	26.8
Week 3	27.5	27.3	27	31.4	32.8	29.4	26.4	31.9	23.3		33.5	36.4	33.3	36.3	32.4	37.7	32.6	37.7	27.5	28.9	36.9	26.8
Week 4	27.2	28.3	28.8	31.2	33.8	30.8	28.8	31.3	23.7		34	38	36.9	36.6	34.4	40.4	31.9	43.8	28.3	31.5	37	26.9
Week 5	28.6	28.9	27	31	32.5	29.5	30	31.7	24.3		35.5	39.8	37.8	36.7	36	40	34.3	46.1	30.5	34.9	37	28
Week 6	29	29.8	28.3	31.5	33.3	31.2	30.3	32.7	25.4		35.2	40.9	39.2	37.4	37.6	43.4	37.1	49.5	31.6	35.4	38.6	30.6
Week 7	29.8	30.3	28.9	31.2	34.4	31.8	30.2	33	25.6		35.9	43.8	41.1	39.9	40	43.1	39.3	51.6	34.3	36.7	41.4	31.8
Week 8	30.8	32	29.2	31.4	34.7	31.6	30.5	35.2	26.4		42.4	48.8	47.8	40.8	41.4	45.2	42.3	52	34.6	37.1	44.3	32.7

## Sheet: Fig.2f
					AAV-mCherry												AAV-Kir2.1
Week 0	0	0	0	0	0	0	0	0	0		0	0	0	0	0	0	0	0	0	0	0	0
Week 1	1.3	1.3	0.2	0.8	0.2	0.3	1.8	0.7	0.8		2.2	4.3	4.3	1	1.3	2.8	1.5	2.5	2.4	3.5	6.5	4.6
Week 2	2.8	2.3	0.1	0.4	1.6	1	1.7	2.4	2		5.9	8.4	8	1.9	3.3	6.8	3.2	7.4	2.8	3.9	7	5.7
Week 3	4.4	4.5	-0.5	1.2	1.4	-0.3	0.2	3.1	1.8		9.1	12.6	12.2	5.1	4.3	5.4	4.1	8.4	2.1	2.9	9	5.7
Week 4	4.1	5.5	1.3	1	2.4	1.1	2.6	2.5	2.2		9.6	14.2	15.8	5.4	6.3	8.1	3.4	14.5	2.7	5.5	9.1	5.8
Week 5	5.5	6.1	-0.5	0.8	1.1	-0.2	3.8	2.9	2.8		11.1	16	16.7	5.5	7.9	7.7	5.8	16.8	4.9	8.9	9.1	6.9
Week 6	5.9	7	0.8	1.3	1.9	1.5	4.1	3.9	3.9		10.8	17.1	18.1	6.2	9.5	11.1	8.6	20.2	6	9.4	10.7	9.5
Week 7	6.7	7.5	1.4	1	3	2.1	4	4.2	4.1		11.5	20	20	8.7	11.9	10.8	10.8	22.3	8.7	10.7	13.5	10.7
Week 8	7.7	9.2	1.7	1.2	3.3	1.9	4.3	6.4	4.9		18	25	26.7	9.6	13.3	12.9	13.8	22.7	9	11.1	16.4	11.6

## Sheet: Fig.2g
		AAV-mCherry							AAV-Kir2.1
1858	2259	2357	2474	2860		1959	3279	1943	1623	1694	2371
2053	2039	2250	2638	3350		2078	3099	1893	1713	2145	2363
2320	3423	3886	2314	4046		2458	2056	1965	1733	2078	3246
2178	3523	4016	2308	2578		3148	2205	1911	1805	2075	2383
2212	3524	3636	2269	2273		3727	2358	1677	2776	2059	2676
3004	2008	2273	2675	2480		3399	2557	2487	3344	1858	3483
2179	2277	1941	3419	2373		2621	2438	3338	3141	1808	2029
2034	1885	2384	3378	2629		2146	3149	1913	2927	2287	2292
2141	2338	2602	2509	3688		3791	2443	1710	1676	2706	2579
2237	2306	2500	2413	3962		3368	2700	1771	1380	2104	3455
3661	2264	2683	2260	4486		1962	2540	1958	1720	2100	2087
3800	2099	2325	2444	4318		2279	3130	3122	1831	2196	2044
3470	2482	2447	3269	3047		2328	3454	1993	1953	2261	2084
1963	3169	2448	3417	2002		2341	3659	1860	3178	3577	2938
2149	3916	4402	2983	2508		4201	3173	2057	3107	3123	3284
3816	3481	4059	2499	2520		3556	2177	1893	3153	2966	3154
3511	3540	4008	3219	2551		3628	2674	2206	2895	3352	2193
2703	2478	3767	3882	4187		3145	2431	2989	3181	2623	2279
3534	2426	2267	3725	4516		2683	3623	1938	1840	2887	3166
3032	2646	3266	3365	4493		2121	3353	1807	2282	2935	3177
2338	2563	3688	2845	4406		3596	2222	2377	1872	3440	2423
3840	3517	4425	4682	2860		3921	2227	3117	2716	3206	2392
3541	3755	3842	4796	3176		3593	2408	3165	3113	3293	3296
3939	3810	4192	4784	4748		2698	2576	1778	3085	3651	3377
2425	3515	4357	4745	4718		2005	3488	1782	3004	3207	3175
3217	4032	4276	4577	4936		2373	3576	1950	3009	2109	3464
3893	3669	4264	4509	4857		3413	3777	1881	2930	2649	3200
2472	4113	3224	5023	4906		3771	3805	1717	3064	3272	2650
2135	3775	2594	4586	4387		3793	3101	1870	3347	3778	3270
3455	4126	4106	4443	4771		3345	3975	3020	3027	3520	2522
3792	3988	3933	4782	4361		2427	3326	1907	3224	2399	1968
3801	3317	4134	4979	4358		2095	2576	1844	3386	2169	1923
3214	2114	4376	4033	2981		2170	2956	1655	3394	1985	2026
2011	2147	4309	4980	4429		2117	2174	1991	2938	1959	3372
2458	2112	4093	4723	3972		4225	2309	1784	2329	2063	3546
3819	2250	4521	4970	3769		3272	2554	2838	2093	2466	2789
3830	3698	4198	4640	3953		3986	3240	2937	1835	3089	3444
3654	3869	4181	4349	4334		2698	3818	1850	1704	3343	3330
2846	3813	3718	4928	3114		1957	3441	1696	1755	3773	3696
2889	2566	2714	4333	2648		2971	4105	1990	1774	3608	2260
2064	2442	3608	4233	3775		3576	3690	1821	1704	2247	2032
2132	3504	3930	4220	3886		2210	2524	2967	1625	2123	2179
4092	3812	4082	2768	3569		2020	2420	3245	3439	2126	2240
3721	2689	4408	2357	4409		2091	2706	2523	3374	2167	2201
3183	3043	4234	2481	3734		3646	2373	1656	2866	2955	3489
2219	2759	3597	2837	2579		3140	2328	3114	3413	3291	3550
2127	3439	2941	3799	3818		3496	3614	1843	3310	3312	3867
3874	2830	2676	4670	4337		4075	3580	1605	3239	3656	3346
3934	2248	2681	4013	4482		2473	3916	2092	1845	2639	2548
3301	3257	4452	4670	3254		2365	2552	1665	1754	2341	2219
2278	3975	4089	3851	2681		2144	2261	1566	1696	2980	2223
2077	3141	4403	3158	3979		2379	2498	1660	1520	3177	1947
3756	2633	4153	2476	2744		4072	2382	1721	1810	3757	2182
3669	3410	3058	2621	3857		3621	2279	1672	1826	3089	2252
3777	3764	2504	2531	4165		3873	3445	1548	1774	2238	3927
3313	2811	2258	2695	2645		3583	2945	1485	3309	1934	3423
2186	3056	2820	2543	3040		2207	3687	1538	3109	2098	3133
2132	3002	2722	3231	2571		2255	3598	1520	3285	2078	3036
2169	3603	3403	4363	2415		3688	3833	1887	3216	2074	2134
4056	3870	2671	3803	2520		3778	2775	2904	3300	2533	2178
3704	2754	2439	4014	2646		2733	2659	3127	1821	3235	2398
3739	2396	2157	2419	3037		2202	3386	2034	1752	3246	2598
3793	3396	2972	2568	4638		2083	2297	1760	1815	3338	2268
4084	3648	2390	2608	4246		3884	3208	1717	1715	3636	3602
2784	2505	2566	2447	3349		3601	3247	1747	1657	2556	3440
2169	3218	2734	2578	2518		3506	3459	1935	3154	2176	3563
4067	3667	3819	2528	2545		2026	3846	1643	3039	2793	3536
3950	2485	4223	3569	3635		2129	3632	2022	3247	3288	3633
2986	2286	4295	3910	4040		3692	2466	1604	2780	3342	2484
2143	2181	3837	4208	2602		3804	2115	1903	1871	3620	2538
1935	1880	3976	3536	2217		3872	3225	1570	1913	3410	2791
3726	1895	4023	2700	2286		2291	3779	1638	1587	2732	2286
3788	2096	3768	2496	3694		2053	3999	1628	1772	2383	3379
3725	2102	2276	2423	3931		3638	3607	1588	2132	2041	3473
2717	2538	2149	2579	3677		3849	2511	1588	3326	2891	2534
2998	2337	3462	2516	2424		3355	2479	1448	2939	2324	1931
2297	1680	3553	4067	2278		2263	2200	2750	3015	2084	2119
2105	2206	3755	3874	2063		1910	2390	2993	2065	1919	2316
2054	2109	2370	2538	2401		2137	2197	1697	1620	2194	2216
1815	2454	2119	2256	4655		3039	2405	1541	1684	1910	3421
3621	1798	2144	2387	3653		3849	2410	1575	1860	2206	3443
3282	2270	3367	2531	3487		3886	3305	1600	1829	1967	3433
2181	2935	2303	2713	2281		3050	2888	1514	1694	2062	2117
2898	2777	2640	3579	2394		2252	3636	1473	1782	3265	2086
2948	1900	2520	3521	2465		2054	3054	1495	1749	3625	1999
2828	1937	3485	2458	2312		2852	2619	1448	1636	3215	2010
3536	2421	3387	2632	4457		1960	2521	2007	3068	3302	2298
3056	2214	3604	2458	3410		2107	2360	3034	3176	3581	2281
2101	1781	2125	2455	2776		1986	2338	1936	2738	2427	2055
3919	2281	4464	2520	2366		3898	3497	1879	2751	2051	3487
2187	2253	3558	2528	2367		3638	3454	1537	2159	2203	3532
2165	2828	2983	2474	2342		3838	2545	1555	1796	2226	2180
3935	2115	1939	2555	2997		2213	2659	1705	3028	2157	2092
3589	2224	2264	2410	3477		2101	2326	2845	1893	3580	2157
3368	2278	2467	3576	2546		2619	2500	2760	1717	2542	2186
2098	2202	2342	3657	2402		2132	2311	1627	1758	1944	2151
2341	2078	2514	2263	2667		2103	2818	1402	1707	2087	3557
2482	2245	2533	2484	2556		2162	3102	1569	1660	1977	3375
3096	3311	3106	2326	2837		2290	3484	1526	1765	1872	2006
1992	2964	2392	2471	4235		4070	2626	1855	1647	2112	2083
2479	2605	2356	2502	2183		3792	2545	2867	1623	2237	2046
2411	2038	3321	2393	2098		3080	2469	1997	1478	2348	2175
2271	2182	2359	2290	2400		2379	2607	1553	3266	2182	2024
1989	2107	2495	2576	2757		1885	2613	1573	2957	2014	3560
1970	2270	2652	3955	2542		2098	2335	1623	2776	2096	3021
2283	2364	3295	3479	2593		2218	3303	1583	2612	2067	2054
2668	2663	3242	2644	2429		2192	2943	1945	1633	2223	2029
3218	2025	3591	2365	2806		2181	2314	1567	1696	2167	2169
1997	2314	2336	2549	4866		1825	2502	1572	1784	3080	2107
2122	2211	2163	2451	3964		3242	2292	1478	1469	3357	2147
1825	2191	2661	2530	3688		4277	2305	1611	2562	2438	2202
2192	2055	2365	2246	3936		3617	2532	1393	1771	1778	2128
2440	2308	2359	2472	2334		3348	3189	1742	1685	1782	2501
3059	3231	2465	2347	2423		1891	2965	1472	1694	1662	3152
2084	3573	2433	2406	2602		2038	3484	1417	1686	2321	3045
2159	3437	2345	2356	2558		2291	2538	1524	3247	2104	2100
1673	2489	2015	3250	2601		2231	2405	1475	2108	2150	2106
2235	1691	3887	3392	2375		2178	2215	1258	1633	3436	2136
1834	2344	4082	2975	3042		2689	2438	2321	2109	1926	1999
1979	2138	3423	2155	4590		4149	2468	2888	3058	2127	2175
4203	1916	2832	2343	3991		3391	2412	2651	2865	2256	2524
3629	2532	2043	2630	2998		3491	2329	1676	3346	3575	3046
2724	3300	2339	3308	2184		2238	2255	1627	2200	3483	3249
2109	3709	2466	3572	2511		2032	2352	1577	1715	3379	3133
3184	2032	2463	2658	2579		1944	2589	2727	1725	3344	2119
3583	2047	3130	2088	3951		4034	3569	2494	1879	2220	2274
3710	1979	3125	3479	4310		3579	3149	1656	1973	2175	2264
2266	2533	3954	3802	4125		2345	3429	1643	3307	3032	2273
2184	3646	4000	3714	3393		1957	2391	1515	2974	3222	3534
4053	3572	2427	2876	2337		2019	2698	2538	2757	3112	3347
3945	2739	2417	3399	2592		4225	3082	2882	1897	3380	2873
2527	2852	4227	4232	4201		3594	3016	2753	2887	2219	2731
3742	3012	4246	3972	4776		3395	3626	1990	3063	3360	3380
3481	3616	4314	4728	4511		3608	2572	1587	3375	3233	3414
2819	3502	3888	4741	4606		3467	2757	1726	3510	3623	3692
2187	4025	4081	4436	4283		3684	3394	1798	2920	3187	3138
3360	3668	4029	4452	4992		2123	3663	2748	3282	2244	3462
3877	3913	4400	4073	4814		2174	3689	2463	2075	2607	3444
3812	3559	3936	4951	4667		3505	3822	1614	1766	3195	3118
3437	3261	3742	4946	4688		3563	2889	1637	1825	3632	3500
2258	2365	3484	4209	4182		3607	2737	1556	1807	3523	2668
3732	3095	4076	4974	4320		3668	3381	1650	3186	3414	2099
2408	2371	4397	4716	2696		1996	3138	1461	2963	3527	2043
2386	3605	4242	4603	3849		1881	3930	1564	3045	2379	2217
3745	2763	4315	4519	4347		2028	3685	2007	3288	2050	2062
3931	2474	4310	4890	4656		2298	3713	2843	3000	1993	2778
2312	3712	4448	4350	4194		3809	2642	2490	3039	2128	3804
2113	3649	4441	4407	4271		3741	2757	1596	2046	1823	3588
3272	2308	4239	4452	2848		3677	2514	1494	1885	2102	3561
3962	3136	4554	3810	2602		3550	3384	1553	1777	2203	3728
4017	3983	4295	3823	2709		3507	3404	1626	1717	2218	3137
3193	2980	4259	4131	3310		3647	3635	1779	1686	3522	3487
3914	3854	2780	2792	4015		2693	4020	1539	2357	3225	2052
3078	3962	3342	2684	4187		2149	3241	2055	1616	3432	2783
2106	3618	3780	2576	4471		2328	2466	2829	1816	3905	2527
2173	3254	4006	2977	3221		2089	2440	3047	3328	3491	2244
2340	3247	4101	4482	2561		1992	2503	2755	2845	3454	2286
3822	2933	4168	3638	2617		3197	3564	1736	3515	3133	2192
3793	2605	4100	3775	2659		4011	3501	1544	2847	2233	2317
4127	3360	3348	3890	2717		3723	4098	1963	3435	2075	3850
2524	2563	2329	2850	4219		2599	3225	1615	3160	1986	3342
3666	3392	2219	2389	4494		1942	2646	2572	3475	1925	3491
3936	2813	2385	2555	3802		3426	3486	1766	3227	1956	3258
3732	2698	2320	2715	2537		3694	3161	1557	1972	2263	3220
3567	2557	2666	2504	2190		3955	3316	1618	1948	2303	3538
2656	3647	3898	3501	2463		2770	2464	1621	1820	3260	2304
3365	2569	4274	3928	2427		2011	2235	1478	1836	3350	2185
4053	3395	4024	3968	2570		1841	2605	2192	1975	3835	2171
4012	3773	4439	2845	2416		2073	2636	2491	1865	3523	2232
3853	2694	4012	2596	4683		2570	3574	1527	1897	2346	2129
2556	2534	3094	2416	4679		4264	3287	1551	1890	1963	2256
2294	3342	2298	2580	4119		3381	3636	1505	3074	2751	2056
2266	2619	2666	2506	4469		3956	3688	1498	3115	3455	3785
2602	3350	2527	4374	3057		2330	3962	1468	3213	3294	3439
3985	2343	2466	3986	2471		2110	2726	1468	3117	3589	3147
3666	3253	2556	3209	2736		2085	2743	1393	3402	3850	2529
2585	3340	3647	2747	2311		4077	2915	1577	3203	2908	2294
2339	3148	4319	2421	2399		4032	3388	1425	1833	2287	3195
3074	2444	3826	2447	2179		3016	3622	1349	1728	2135	3851
3850	2603	4404	2412	2501		2020	3503	1987	2060	1920	3257
3710	3305	4107	2327	4901		3314	3713	2669	3219	3280	2350
3321	2320	3156	3329	4269		3680	2611	1770	3085	3224	2025
2353	2663	2352	3920	3959		3114	2596	1499	3396	3528	2322
2257	2207	2070	3646	3499		2186	2503	1427	2154	3713	2953
2535	1992	2295	2313	2595		2196	2518	1709	1875	2510	3482
4263	1711	2750	2588	3113		2982	2446	1478	1705	1864	3651
3639	2167	2489	2684	2311		4020	3408	1532	1678	2624	2217
2702	2002	3566	2508	2266		3290	2954	1607	1614	1832	1875
2257	1872	4019	2558	2405		3871	3488	1364	1607	1920	2074
2349	2836	3757	2377	4330		2351	2812	1478	2626	2186	1844
2325	1808	2874	2407	3983		1813	2223	1232	3140	2245	2033
2943	2159	1981	2404	3876		1845	2444	1694	2999	3440	2311
3723	1940	2484	3952	2853		1920	2205	1370	3207	3287	1932
3442	2093	2368	3292	2467		3412	2783	1333	1985	3352	3844
2583	3052	2431	3009	2385		4105	2681	1286	1880	3588	3583
2263	2937	2394	2191	2395		3709	2462	1285	1897	2654	2881
2469	1994	2318	2527	2311		2025	2409	1265	1819	2098	2136
2446	2200	3374	2553	2533		1820	2278	1748	1949	2175	1998
2606	2275	2269	2529	4509		1692	2172	2644	1656	2701	2081
2415	1980	2329	2817	3676		2381	2500	2259	1839	2172	1945
2346	1992	2708	2481	3065		3775	2330	1647	1696	2169	2299
2299	2363	2484	2312	2611		3863	2183	1366	3254	3063	3437
2128	2829	2258	3090	2639		3159	2334	1373	2877	2496	2015
3050	1670	3863	3499	2457		2547	2423	1618	2647	1987	2043
3348	2274	3820	3317	2509		1897	2348	2456	3322	2131	1942
3519	2179	3449	2215	2513		2183	2799	2525	1939	2009	2913
2094	2443	3097	2424	3339		2833	3148	1554	1727	1901	3271
1975	2241	2277	3351	4163		3942	3057	1401	1897	1915	3491
2241	2215	2644	3458	3841		2269	3363	1710	1912	2116	2335
2250	2142	2583	2979	2515		2023	2381	1387	1837	1815	2190
2576	3075	2258	2189	2699		2034	2373	1290	1739	1806	2186
1957	2834	2330	2530	2660		2061	2419	1427	1729	2790	2081
1949	2972	2448	2532	2321		2054	2603	1425	3126	3590	2170
3239	2162	2496	2488	2755		3467	2773	1335	1867	2757	2026
2437	2450	2188	2560	2692		3794	2287	1479	1757	1647	2133
2234	2238	2527	2848	2454		2343	2289	1217	1860	2136	3448
2160	2016	2508	3560	2677		1951	2524	1333	2092	2199	2330
2229	2255	2548	3423	4393		2036	2202	1280	2504	2065	2124
2398	2828	2604	2173	3794		2180	3458	1281	2013	1988	2032
3155	1770	3320	2422	2104		2178	3277	1348	1919	2450	2023
1785	2417	3675	2505	4246		3790	2824	1821	2250	2169	3286
2035	2032	3652	2268	3524		3206	3330	2477	2988	2034	3359
2039	2509	3483	2413	2935		3683	2436	2031	3300	2013	2195
2057	2048	2098	2483	3766		2430	2516	1405	2994	2192	2287
2002	3768	2094	2371	2270		1937	2376	1315	2629	2018	2124
3442	2939	2286	2364	2933		2023	2469	1466	1852	2001	2257
3058	2422	4056	2130	2605		2158	2774	1661	1806	2221	2988
2814	3076	3291	3474	2634		2221	3428	1549	1708	1781	2279
2168	1979	1957	2617	2723		1964	3063	1507	2093	1821	3288
2314	2454	2213	3455	2618		3150	3534	2069	1578	2325	3137
2059	2106	2592	2263	3971		3507	2338	1451	1855	1818	1924
2203	2242	2632	2090	3694		3832	2411	2026	2262	2357	2069
2211	3317	2553	3138	4116		2557	2555	2434	1797	1902	2172
4247	2977	2334	3556	2468		2037	2555	1582	2053	3621	2137
3209	2257	2528	2244	2394		2280	2470	1466	3585	3538	2577
3371	2467	4009	2532	2954		2142	2380	2253	3041	3432	3506
3448	3466	3860	2373	4036		3820	2831	2447	3025	3412	3510
2274	3675	2831	3841	4533		3273	3536	1783	2469	3467	2162
2986	2380	2438	3943	4551		3893	2715	1423	1901	3192	2286
2531	2980	2653	3277	4047		2127	2375	2476	2022	3568	2605
3652	2321	3773	3319	4353		3257	2522	2326	1900	3180	3778
3634	3232	3877	2887	2990		2781	2967	1826	3289	3389	3595
3244	3104	4251	4252	2817		2713	3303	1489	3090	2691	2492
3632	3820	3744	4572	3720		3552	3580	1418	3524	3400	3545
3284	3699	4140	3666	4815		3830	3672	1510	3142	3519	3216
2537	4046	3626	4720	4781		3784	3797	2097	3530	3595	3419
3637	3993	3921	4710	3845		2608	2575	2112	3222	3441	2688
3885	3716	2831	4911	4774		1838	2879	1346	3315	3742	2218
2689	4005	3918	4552	4418		2017	3501	1375	3523	3254	2209
2056	3784	3847	4494	4792		3393	2505	2302	3213	3533	3314
3781	2533	2713	4941	4362		3787	3025	1776	1948	3440	3417
2638	3433	3896	4021	4419		3493	2835	1274	1933	2212	3522
2297	3769	3873	5156	4376		3224	3986	1321	2559	2019	2824
3557	3573	4656	4073	4257		3428	3626	1804	3030	1973	2537
2468	3454	3478	5241	3432		2182	4061	2306	2857	2137	2596
2184	2624	2792	4958	3934		1918	2547	1590	3007	2307	2082
3611	3565	3945	4173	4852		3377	2380	1275	3447	1793	2309
2884	2444	4484	4705	4209		3629	2715	1212	3578	1852	2394
2895	3509	4339	4371	3697		3996	3409	1354	3205	1931	3209
2472	3724	4100	4811	3047		3312	2478	1386	3124	2379	3544
3496	3552	3723	4436	3012		3599	3216	1186	2088	3896	3383
3825	4083	3133	3694	4230		2182	3573	1545	1793	3030	3188
3692	3260	2725	4278	4259		2328	3998	2307	2151	3318	3063
2276	3411	3888	2803	4478		3464	3877	2149	1888	3688	2221
2143	3346	4225	2304	3298		3295	2539	1673	2117	3419	2293
2001	2704	4306	2248	3024		3711	2261	1377	2216	3378	2162
3775	3671	3545	2481	2966		2256	2232	1337	1780	3510	2094
3920	2646	3075	2640	4532		2197	2274	1386	1804	3608	1880
2561	2845	2824	5023	4273		3657	3748	1534	2252	3565	3618
3558	3199	2674	4773	2954		3425	3072	1489	1824	2547	3271
3877	4135	3675	4202	3128		4039	3821	1382	2862	1974	3217
4171	3372	4173	3566	4188		3352	3511	1287	2922	1975	3314
3811	3935	3103	3614	3486		2349	3136	1288	3041	1992	2751
3195	2672	3268	3332	4199		1883	2435	1261	3437	2005	2106
2225	2660	2999	2987	3382		2232	2468	1243	2938	1959	1891
3168	2788	4111	3020	3232		2037	2630	1631	3394	2126	1974
3796	2327	3438	2694	2773		2017	2660	2042	3185	2089	2161
3922	3699	2742	2661	2789		4548	2579	1985	3235	1914	2488
3860	3594	2885	2646	3283		3437	2501	1449	3366	2546	3927
3688	3292	2655	2355	4367		3903	3759	1374	1981	3365	3354
3913	3590	3305	2509	4114		2130	3238	1408	1797	3494	3374
2521	2553	3934	2498	4140		1883	3839	1557	1762	3437	2956
2019	3483	4147	3482	2955		3660	3982	2066	1781	3491	2069
2591	3437	4230	3707	3070		3500	2496	1815	1776	3642	2052
3796	2961	3904	3366	4344		3937	2481	1411	1772	2255	2148
2407	2373	3155	3630	2981		3715	2394	1366	1720	1983	2187
1882	3298	2868	2347	2639		2541	3650	1385	2672	2249	2823
2906	3490	2729	2419	2656		1975	3172	1394	3426	2210	3147
4123	2476	4388	2467	2368		2177	3635	1434	3207	3283	3485
3737	2451	4147	2532	2814		3795	3496	1646	3420	2964	2178
2538	2410	3747	2561	2748		3903	3845	1427	3054	3204	2127
2163	2261	2429	2377	4590		3874	2622	2014	3553	3598	3331
3582	1885	2244	3649	3997		2016	2312	1439	3389	3677	2618
2976	1835	2399	3224	3791		3420	2510	1366	2420	2349	2100
2259	2509	2775	3582	2375		3817	2602	1448	1814	1838	2117
2054	2252	3706	2395	3725		2174	2324	1318	1885	2039	2013
1809	1915	4312	2422	4210		1910	2449	1425	1720	1949	3153
3667	2977	3276	2417	2509		3293	2379	1370	1686	1945	3648
2612	1863	2173	2249	2490		2133	2115	1322	1701	2163	3561
2264	2286	2216	2478	2620		1627	2415	1587	2010	2022	2802
1959	2389	2125	2389	2208		3588	3391	2138	1744	3524	2118
3004	2203	2542	3638	4760		3184	3387	1429	1870	3157	2190
3466	2071	3022	2752	3702		2007	3570	1403	1820	3529	2049
2631	2418	2260	2435	3503		1806	3431	1289	1939	3313	2214
2086	2622	2352	2435	2321		1821	2310	1283	2562	2129	1924
2066	2049	2561	2489	2386		3657	2354	1349	3211	1901	1952
2193	2401	2256	2272	2809		3556	2281	1274	2972	2693	3711
2521	2422	2451	2503	2588		3602	2635	1308	2935	3118	3277
1939	2381	2367	2345	4343		2242	3317	1629	2232	3441	2573
2024	2345	2262	2074	3400		1879	2419	2144	1696	2350	2097
2254	2268	2807	2463	1907		1919	2628	1631	1727	2096	2256
3252	1830	3732	3084	2641		3139	2412	1343	1691	2070	1964
2119	2697	3799	2599	2676		3469	2366	1379	1610	2119	2063
1957	3024	3359	2805	2635		2157	3365	1355	2004	2216	2401
1870	2801	2087	2496	2567		2046	3154	1354	1781	1967	2403
2437	2106	2337	2533	4376		1993	3480	1261	1692	1966	1887
2163	2424	2414	2239	4107		2671	2417	1232	2018	2047	2488
1811	2376	2127	2461	2578		3758	2599	1316	3266	2084	3377
2513	2530	2541	2410	2445		3026	2712	1300	2862	1975	3376
2010	2384	3316	2920	2792		1876	2500	1234	2984	1965	2064
2147	2643	3427	3514	2318		1766	2384	1404	2348	1998	2034
1782	1877	2581	2529	2471		2092	2622	1305	1748	2615	2044
3277	2276	2374	2357	2324		2000	2519	1206	1833	3437	1904
2449	2037	2587	2557	2672		2143	2803	1212	1766	3133	1826
1974	2281	2385	2422	3777		3342	3261	1422	1738	2204	2014
2074	2222	2286	2410	4006		3853	2379	1966	1687	2156	2098

## Sheet: Fig.2h
		AAV-mCherry						AAV-Kir2.1
2673	3119	2409	2602	2208		3045	2038	2140	2352	2268
2559	3261	2317	2558	2043		2100	2291	1991	2180	2387
3089	2956	2738	2601	1963		2106	2231	2189	2260	2208
2704	4521	2157	2375	4052		2136	2178	3215	2241	2640
2397	2947	2546	3042	3684		1999	2689	3069	2361	2866
2104	2864	2128	4590	2326		2175	4149	2471	2148	2834
2407	4149	2800	3991	2105		2524	3391	3073	3403	3137
2475	3842	2548	2998	2612		3046	3491	2999	2977	2659
2650	3122	2206	2184	2093		3249	2238	2046	2851	2849
3459	3094	2703	2511	2147		3133	2032	2025	2284	2434
3649	3174	2632	2579	2367		2119	1944	2208	2475	2508
2780	2978	2364	3951	3294		2274	4034	2119	2662	2506
2704	4076	2297	4310	3609		2264	3579	3367	3084	3235
2866	3075	2343	4125	3544		2273	2345	3415	2369	2518
2650	3019	2869	3393	2209		3534	1957	3140	2253	2772
4028	4295	2812	2337	1961		3347	2019	2708	2413	3156
3454	4172	2739	2592	3176		2873	4225	2805	2430	2394
3002	3353	3059	4201	3969		2731	3594	2325	2975	2828
4238	4527	3007	4776	3773		3380	3395	2312	3150	3481
4471	4650	2703	4511	3720		3414	3608	3377	2821	2977
4343	4401	3007	4606	3454		3692	3467	3019	2992	3228
4189	3969	2679	4283	3654		3138	3684	3346	2170	2322
3826	3566	3052	4992	3769		3462	2123	2942	2641	2466
4561	4550	2550	4814	4065		3444	2174	3028	2911	3001
4116	3582	2937	4667	3813		3118	3505	2784	2266	2829
4214	3763	2755	4688	3676		3500	3563	2129	2485	3131
4416	4647	2743	4182	3765		2668	3607	2294	2281	3360
3293	3963	2781	4320	3707		2099	3668	2271	2102	2758
3504	3711	2866	2696	3903		2043	1996	3091	2753	2399
4478	4951	2944	3849	3753		2217	1881	3398	2895	2549
4189	3803	2748	4347	2619		2062	2028	3313	2804	3060
3754	3665	2640	4656	3540		2778	2298	3258	3085	2597
4131	3998	2673	4194	3629		3804	3809	3320	2373	2537
4194	4125	3185	4271	3714		3588	3741	2200	2172	2494
3966	4531	2549	2848	3916		3561	3677	2016	2265	2650
3204	3683	2345	2602	3414		3728	3550	2119	2388	3134
2694	4782	2901	2709	2271		3137	3507	2067	2994	3327
4354	4399	2953	3310	1963		3487	3647	1958	2882	2656
4093	3713	3542	4015	2387		2052	2693	1997	2367	2607
4526	4018	2678	4187	4165		2783	2149	1784	2366	3362
4601	4691	2544	4471	3947		2527	2328	4036	3096	3118
4448	5072	3010	3221	3750		2244	2089	3250	3258	2952
4435	4770	2432	2561	3916		2286	1992	3429	2733	2621
4520	3723	3244	2617	3716		2192	3197	3395	2151	3399
4300	4567	3228	2659	3649		2317	4011	3067	2043	2569
4134	4053	3178	2717	3400		3850	3723	3447	2670	2468
4035	4015	2660	4219	2566		3342	2599	2942	2870	2846
3808	5009	2305	4494	2197		3491	1942	2081	3182	2909
3795	3873	2462	3802	2117		3258	3426	2043	2177	3178
4331	3947	3006	2537	2355		3220	3694	2119	2306	2558
4203	3847	2820	2190	3616		3538	3955	2032	2904	2448
3989	5079	2454	2463	3708		2304	2770	2092	3026	2738
4330	4031	2172	2427	3724		2185	2011	2109	2934	2887
2880	3779	2480	2570	3944		2171	1841	2940	2236	2998
2935	5737	2131	2416	2682		2232	2073	3189	2090	3177
2751	3826	2856	4683	2252		2129	2570	3340	2348	2460
2683	4159	2628	4679	2505		2256	4264	2932	2181	2426
3218	3880	2684	4119	2132		2056	3381	3501	2932	2781
2348	4755	2385	4469	2470		3785	3956	2788	2632	3399
3455	4416	2726	3057	2472		3439	2330	2145	2395	2957
4722	3575	2881	2471	4488		3147	2110	2137	2213	3101
4091	4499	2335	2736	3752		2529	2085	2174	2417	2996
4139	4175	2571	2311	3769		2294	4077	2865	2600	2392
4190	3977	2207	2399	3724		3195	4032	3331	2922	2936
4385	4862	3107	2179	3297		3851	3016	3311	3127	3267
3572	4902	3088	2501	3597		3257	2020	3196	2604	3171
2780	4296	2365	4901	2604		2350	3314	3396	2265	3124
2592	4459	2429	4269	2335		2025	3680	3159	2249	2389
4051	4815	3189	3959	2648		2322	3114	3471	2979	2920
2767	4444	3044	3499	3689		2953	2186	2292	3066	3182
4028	3980	3207	2595	3179		3482	2196	1935	3341	3286
4080	3772	3041	3113	3771		3651	2982	1946	2862	3541
3623	3977	2880	2311	2340		2217	4020	3442	3039	2987
3141	3900	2353	2266	1889		1875	3290	3460	3122	2297
2976	3932	2476	2405	2129		2074	3871	3453	2145	2185
2621	4568	2352	4330	2386		1844	2351	2234	2008	3199
2329	3120	2259	3983	2296		2033	1813	1919	2083	3079
4150	4046	2312	3876	4747		2311	1845	2013	2101	3177
2768	3442	2402	2853	3688		1932	1920	1915	2134	2640
3109	3444	2249	2467	3006		3844	3412	1970	2402	2237
2615	4596	2316	2385	1742		3583	4105	1743	2898	2407
2618	3397	2470	2395	2048		2881	3709	3052	2895	2474
3794	2978	2100	2311	2466		2136	2025	3276	2472	2024
3548	2965	2171	2533	4361		1998	1820	3275	2152	2535
2609	3246	3304	4509	3246		2081	1692	2341	2026	2634
2791	3008	3103	3676	1858		1945	2381	1966	2091	3230
2456	3638	2268	3065	2020		2299	3775	2136	2118	3061
2631	4608	2341	2611	2323		3437	3863	2075	2176	2469
2469	3379	2175	2639	2537		2015	3159	2076	2762	2352
3824	3000	2120	2457	2246		2043	2547	2205	1877	2197
3719	3133	2159	2509	2342		1942	1897	1984	1823	2476
2624	4690	2702	2513	2226		2913	2183	3615	2162	2466
2933	4768	2141	3339	3977		3271	2833	3010	2135	2628
2685	4330	2388	4163	3429		3491	3942	3264	2799	2419
2692	3996	2205	3841	2271		2335	2269	1972	2688	2200
3139	3203	2413	2515	2365		2190	2023	2107	3055	2663
3560	3160	3017	2699	2341		2186	2034	2134	2485	2276
3973	3189	2826	2660	2323		2081	2061	2201	2289	2874
2856	2970	2079	2321	2155		2170	2054	1765	2083	3334
2778	3083	2534	2755	2333		2026	3467	1852	2287	3289
2574	3086	2431	2692	2082		2133	3794	1979	2219	3181
2743	4210	2224	2454	2252		3448	2343	1942	2218	2295
2442	4103	2175	2677	2417		2330	1951	2167	2273	2318
2410	3198	2663	4393	2274		2124	2036	2120	2239	2340
2776	3395	2071	3794	2305		2032	2180	2195	2299	2257
2505	2911	2356	2104	2503		2023	2178	2105	2774	2301
4100	3003	2360	4246	2165		3286	3790	2027	1942	2194
3476	2969	2242	3524	2135		3359	3206	2129	2185	3308
3156	2994	2153	2935	3458		2195	3683	1756	2179	2429
2648	3047	2233	3766	4035		2287	2430	2986	2237	2347
2601	4279	2445	2270	3355		2124	1937	3192	2218	2299
2628	3917	2183	2933	3299		2257	2023	3154	2812	3114
2702	2772	2342	2605	2492		2988	2158	2607	2120	2362
2089	2779	2037	2634	1577		2279	2221	1819	2217	2582
3647	3299	2144	2723	2118		3288	1964	1794	2163	3125
3678	4029	2554	2618	2330		3137	3150	1877	2153	2561
2688	2736	2801	3971	2411		1924	3507	2241	2220	2365
2848	3407	2266	3694	2177		2069	3832	2261	2302	2246
2533	3490	2544	4116	2046		2172	2557	2374	2404	2439
2757	3119	2477	2468	2415		2137	2037	3422	2147	2348
3233	3216	2571	2394	3826		2577	2280	2969	2418	2516
2955	3522	2201	2954	3526		3506	2142	3305	2934	3188
2740	2962	2619	4036	3443		3510	3820	2067	2800	3111
2781	2900	2586	4533	3501		2162	3273	2077	3021	3240
3113	3456	2525	4551	3560		2286	3893	1991	2136	2265
3658	3928	2335	4047	1970		2605	2127	2522	2365	2548
4189	4228	2373	4353	2055		3778	3257	3645	2565	2376
2588	4527	2975	2990	3167		3595	2781	3262	2684	2457
2726	3806	2973	2817	3385		2492	2713	3072	3043	3585
3848	3884	3213	3720	2911		3545	3552	3063	3188	3164
3785	3949	3056	4815	3243		3216	3830	3563	2826	3274
4323	4047	2204	4781	3752		3419	3784	3187	2637	3164
4489	4566	2884	3845	3491		2688	2608	3071	2421	2612
3871	3353	2204	4774	3401		2218	1838	3470	2300	3137
4046	3805	2405	4418	3066		2209	2017	3218	2240	3407
3584	3888	3073	4792	2970		3314	3393	2707	2692	3155
4092	4137	3054	4362	1927		3417	3787	2258	2908	3094
3642	4403	2797	4419	4114		3522	3493	2282	3163	3059
3472	3248	2674	4376	3592		2824	3224	3315	2959	2809
3652	4250	2286	4257	3554		2537	3428	3093	2168	2455
3114	4265	3041	3432	4127		2596	2182	3608	1872	2383
2739	4042	3373	3934	3721		2082	1918	3119	2062	2553
3994	4773	2429	4852	3420		2309	3377	3285	2587	2385
3374	4090	3163	4209	3457		2394	3629	2146	2914	3320
3111	3845	2624	3697	3621		3209	3996	2061	3023	3241
4083	3638	2500	3047	3683		3544	3312	2024	3105	3224
3803	4437	3319	3012	2417		3383	3599	2186	2324	2672
4232	4585	3416	4230	2198		3188	2182	1971	2443	2386
3946	4028	2875	4259	2092		3063	2328	1784	2013	2920
3561	3896	2064	4478	2339		2221	3464	2080	2292	3044
3647	4205	3133	3298	3754		2293	3295	3782	2514	3477
3104	4379	2498	3024	3803		2162	3711	3324	3020	3069
4198	4787	2173	2966	3701		2094	2256	3388	3151	3339
4496	4221	2928	4532	3480		1880	2197	3295	3181	2361
4339	4128	2518	4273	3772		3618	3657	3352	2218	2604
4241	5144	2429	2954	3947		3271	3425	3337	1978	2836
4304	3761	3094	3128	3862		3217	4039	3465	2496	3280
3976	4055	3101	4188	2963		3314	3352	3493	2961	3617
4391	3729	2513	3486	2368		2751	2349	2209	2960	2936
3426	3685	3131	4199	2234		2106	1883	1974	3047	2374
3912	4614	2393	3382	3359		1891	2232	2135	3229	2261
3947	3641	2625	3232	2379		1974	2037	2114	2299	2489
3756	4224	3189	2773	1992		2161	2017	2047	1880	3361
3306	4236	3178	2789	2524		2488	4548	1997	2005	3490
3996	4578	2369	3283	4500		3927	3437	2284	2231	3109
2806	3960	2222	4367	3649		3354	3903	2029	2255	2816
2723	3842	3080	4114	3819		3374	2130	2102	3029	2621
3448	3880	3030	4140	3829		2956	1883	3881	3129	3326
2991	3629	2439	2955	2482		2069	3660	3158	3324	3253
4355	4465	2299	3070	2122		2052	3500	3041	3075	2997
4105	4334	2895	4344	2138		2148	3937	3446	3057	2966
3198	4468	3260	2981	2282		2187	3715	3303	1976	2178
3165	3608	2307	2639	2056		2823	2541	3341	2825	2185
2916	4705	2584	2656	2309		3147	1975	2090	2954	2310
3630	4545	2406	2368	4244		3485	2177	2211	2773	2449
4221	4538	2911	2814	3910		2178	3795	2314	3330	3516
4137	4401	2825	2748	3702		2127	3903	1991	2791	3236
3088	3810	2447	4590	2551		3331	3874	1898	2977	3335
2730	4403	3085	3997	1952		2618	2016	3381	3076	3361
3438	4096	3340	3791	2281		2100	3420	3121	3218	3110
3804	3747	3163	2375	3894		2117	3817	3593	2270	3110
3841	4293	2037	3725	3521		2013	2174	3200	1901	3218
3005	4070	1970	4210	3383		3153	1910	3244	1894	2751
2591	3058	2395	2509	3485		3648	3293	2637	2570	2286
2862	3824	2947	2490	2474		3561	2133	2450	2719	2200
3636	3730	3080	2620	2122		2802	1627	1927	2578	2413
2590	4618	1934	2208	2301		2118	3588	2086	2863	2898
3318	3246	2356	4760	2285		2190	3184	2142	2215	2957
1953	2905	2330	3702	2187		2049	2007	2038	2115	3175
2360	2746	2291	3503	2179		2214	1806	1945	1991	2661
3718	3142	2879	2321	4123		1924	1821	2450	2046	2228
2987	4024	1890	2386	3232		1952	3657	3339	2705	2204
2354	4380	2513	2809	2528		3711	3556	3287	2683	2319
2455	2847	2264	2588	1775		3277	3602	3372	2203	2524
2605	2654	3331	4343	2426		2573	2242	3356	2244	2493
2701	2955	2988	3400	2291		2097	1879	1920	2323	2799
3250	3004	2823	1907	2404		2256	1919	2089	2797	2820
3835	2963	2408	2641	2040		1964	3139	2145	2370	3115
3677	3479	2557	2676	2440		2063	3469	2037	2126	3309
2817	3028	2186	2635	2700		2401	2157	2090	2274	2091
2574	4951	2368	2567	3277		2403	2046	2539	2041	2422
2843	3615	2690	4376	3150		1887	1993	3448	2144	2368
2519	2980	2497	4107	2113		2488	2671	3195	2347	2473
2634	3328	2540	2578	2344		3377	3758	3162	2247	2379
2781	3104	2205	2445	2357		3376	3026	1919	2874	2219
2442	2818	2301	2792	2533		2064	1876	1727	2644	3180
2674	3074	3095	2318	2496		2034	1766	1955	3074	2565
2462	2898	2880	2471	3280		2044	2092	2041	2636	2343
3982	2700	2628	2324	2824		1904	2000	1802	2415	2581
3613	3221	2148	2672	2346		1826	2143	1853	2225	2423
3324	4533	2196	3777	2600		2014	3342	1893	2283	2403
2612	4315	2644	4006	2207		2098	3853	1728	2366	2284
2957	3813	2652	3716	2249		1943	1969	2157	2805	3241
2652	2843	2179	2228	2337		1974	1981	1845	2045	2266
2333	2900	2565	2501	2343		2040	2039	1902	2221	2389
2582	3096	2381	4756	2263		3354	2118	2172	2157	2367
2306	2968	2125	3646	2440		2968	2133	2268	2267	2319
2255	3139	2507	3807	2262		2142	2053	2330	2177	2641
2952	2695	2205	2345	3501		1947	3934	3355	2430	3203
3893	2807	2665	2749	2681		1833	3451	3042	2179	2515
4690	2795	1991	2591	2414		2017	2620	3121	2270	2434
3645	2641	2429	2588	3715		1764	1821	2114	2265	3139
2772	4226	2247	2647	3385		1986	2010	2091	2066	2906
2717	3776	2257	4251	3328		2111	1807	2040	2875	2445
2612	3172	2410	4057	2089		3225	3380	2036	2850	2332
2924	3090	2035	2784	2518		2917	3141	2156	2390	2552
2536	2857	2443	2338	2458		2777	2187	2002	2534	2248
3294	2784	2424	2323	3007		2210	2001	1896	2476	2285
3291	3150	2692	2729	2229		2109	2016	1834	2269	2391
2516	2608	2257	2601	2363		2069	2107	2079	2146	2499
2437	3820	2581	2831	2440		2181	2102	2200	2118	2222
2448	4256	2232	4328	2392		2085	2194	2038	2216	2955
2711	3377	2547	3766	4530		2917	3931	1968	2265	3159
3616	3856	2167	2263	3382		2509	3237	3798	2285	2853
3673	3655	2853	2722	3632		3479	2598	3448	2874	2341
2280	2640	3012	2979	2294		3329	2538	2924	3021	2673
2718	2840	2051	4212	2024		2613	3526	2777	2786	2358
4058	4077	2497	4354	2320		2207	3391	3280	2933	2739
3913	4254	3217	3841	3755		3591	1927	2443	2033	3530
3089	4596	3187	2718	3582		3358	3446	2128	2238	3501
4331	3907	2124	2899	3631		3396	2810	3431	2241	3442
3586	4193	3111	4836	3804		2607	2130	3525	3208	3005
4181	3955	2404	4419	3372		3434	2257	3168	3263	3390
4040	4517	2525	4649	3591		3498	3772	3626	2863	2387
3332	3758	3119	4514	2545		3384	3568	3175	2249	2289
3713	3333	2873	4160	2328		3388	3349	3556	1935	2869
3459	4187	2449	4076	3396		2257	2125	3509	1972	3560
3300	4278	2623	4485	3703		3248	1733	3281	2931	2980
3192	3952	2651	4262	3033		2278	1861	2588	2938	3490
3194	3907	2374	3858	2060		2192	3729	2234	2932	2359
4304	3700	3668	2749	2613		2060	3075	2174	2135	2199
4276	4716	3536	4312	4071		1964	2630	2078	2063	2381
3101	3957	2489	4401	3698		2166	1976	2175	2144	2692
3572	3620	2867	4086	3782		3409	1856	1882	2871	3363
3788	4063	2430	2737	4023		3599	3485	2075	2896	3150
3484	4255	2987	2575	3938		3527	2823	2090	2982	2883
3326	4233	3197	4208	4121		3599	1988	3448	2142	2570
3860	4123	3322	4472	2948		3522	1877	3089	2070	2772
3347	4067	2363	3816	4072		3576	1935	3703	2206	2711
4569	4358	2696	3385	3942		2706	3357	3225	2673	3217
4028	3817	2380	2623	3939		2305	3335	3406	2806	3525
3783	3460	3320	3751	3699		2005	2290	3719	2250	3120
4727	3646	2846	3987	4019		1928	1742	3199	2480	2907
3715	3830	2457	3960	2382		2230	1909	3328	2299	2488
3879	4720	2896	2891	2295		3940	2879	3115	2390	2815
4585	3862	3495	2490	2275		3681	3622	2224	2828	3115
4102	3723	3141	2726	2411		3586	2697	2033	3156	3095
3937	3903	3412	4225	2236		3351	1924	2017	3420	3479
4199	4816	3500	4373	2323		3399	1768	2127	2888	2639
4027	4694	2261	3478	4443		3530	3694	1946	3246	2556
2977	3881	2316	2652	3627		2415	3512	3264	2447	3054
3188	3803	2943	3189	3668		2134	3865	1827	2196	3247
3268	4748	2205	4543	3688		2120	3380	2109	2131	3247
3624	3996	3023	4207	2367		1897	2740	2140	2935	3588
3789	3609	3292	3083	2305		1945	3387	2179	2687	3232
3196	4454	2290	2471	2324		2268	3247	2320	3028	3414
3126	4027	2772	3136	2488		2142	3768	2497	2635	2321
3321	3627	2589	3428	2416		3754	2024	3270	2412	2454
3939	3816	2365	3844	3052		3937	3327	3612	2159	2549
4088	4158	2817	3925	4328		3465	3648	3101	2444	2960
2982	3808	2958	3764	3608		3387	3115	3565	2821	3445
3098	4478	2382	3189	3661		2341	3783	3097	2497	3138
3457	3733	2914	3057	2943		2111	2283	3503	2144	3511
3848	4265	2321	4037	2218		2179	2296	2695	2380	2599
3381	4487	3094	3454	2267		2129	2194	2107	2400	3142
3697	4368	2156	2482	2323		2869	4103	1929	2660	3732
3352	3983	2621	2467	2375		3361	3201	2058	3074	3252
3869	4485	3064	2427	4138		3051	3598	1949	3247	3458
4270	4164	3271	2827	3397		2151	2288	1869	2997	2335
4432	4142	3047	4601	3699		2193	2345	3588	2377	2144
3797	4424	2867	4085	3729		2035	1886	3346	2814	2398
3573	3215	1913	2982	3404		1971	3280	3161	3093	3400
3289	4143	2315	2149	1963		2001	3453	3468	2863	3338
3653	3480	2686	2428	2459		3654	2061	2848	3217	3659
3145	3483	2349	2074	2269		3450	1748	2016	2161	3136
2845	3107	2637	4918	2143		3224	1775	1796	1921	2226
2582	4950	2446	3709	2321		2174	3511	1958	2038	2127
4356	3836	2395	2142	2339		1772	3310	1943	2499	2270
2176	3245	2102	2485	3821		1811	3654	2045	3023	2298
2908	4583	1923	3982	3561		2028	2144	2577	3149	2639
3813	4026	2269	2615	2488		1823	1787	3240	2795	3384
2490	2673	2140	2295	2257		1930	3324	3447	1977	3205
3366	2708	2779	2206	2370		1756	3650	3171	2104	3451
2778	3304	2965	2581	2351		1807	2103	1990	2741	3207
3124	2741	2528	4515	2436		1850	1848	1912	2627	2040
2783	2670	2273	3480	2441		1928	2284	2144	2969	1994
3511	3120	2137	3342	4260		2804	2709	2130	2199	2279
3260	2993	1992	1967	2782		3570	3047	2096	2005	2333
3362	4633	2341	2301	2086		3268	2033	3054	2196	3316
3120	3061	2651	2637	2332		1982	1905	3262	2215	3256
2567	3422	2166	4362	2637		1937	2634	3125	2502	3359
2842	3202	2656	3815	2549		1741	3566	3273	2717	2640

## Sheet: Fig.2i
2-3 weeks			8-9 weeks
AAV-mCherry	AAV-Kir2.1		AAV-mCherry	AAV-Kir2.1
537.868	193.466		174.205	165.723
278.745	453.414		271.771	275.925
302.512	135.454		160.072	149.973
258.791	192.484		467.891	76.4235
150.618	147.556		463.815	124.982
	111.427

## Sheet: Fig.2j
		AAV-mCherry						AAV-Kir2.1
0	0	0.0100002	0.02	0		0.00999999	0.00999999	0	0.0299997	0	0.00999999
0	0	0	0.00999999	0.0299997		0.00999999	0.00999999	0	0	0	0.00999999
0.00999999	0.00999999	0.02	0	0.02		0	0.00999999	0	0	0	0
0.00999999	0.00999999	0.02	0.17	0.00999975		0	0.00999999	0	0	0	0
0.00999999	0.00999999	0	0	0.00999975		0	0.00999999	0.0599999	0	0.00999999	0
0	0	0	0.00999999	0		0.00999999	0	0.00999975	0.0100002	0.00999999	0.00999999
0	0	0	0.00999999	0.0100002		0	0	0	0	0	0.02
0	0	0	0	0.0100002		0.00999999	0	0	0	0.02	0.02
0	0.21	0	0.0100002	0.0100002		0	0	0	0.0100002	0.02	0
0	0	0	0	0		0.00999999	0.00999999	0	0	0	0.00999999
0	0	0	0	0		0	0.00999999	0	0.25	0	0
0	0.02	0	0.15	0.22		0	0	0.0899997	0.0299997	0.00999999	0
0	0.02	0.24	0.00999999	0		0	0	0	0.16	0	0
0	0	0.0900002	0.02	0		0	0	0	0.0300002	0	0
0	0	0	0.00999999	0.0300002		0.15	0	0	0	0.0800002	0
0.00999999	0	0.02	0	0.02		0	0	0	0	0.04	0
0.00999999	0	0.0299997	0.00999999	0		0.34	0	0	0	0.00999999	0
0.00999999	0	0	0	0		0	0	0	0.00999975	0	0.00999999
0	0	0	0	0		0.00999999	0	0.3	0	0	0
0	0	0.00999975	0	0.00999975		0.00999999	0	0.0100002	0	0	0.02
0	0	0.00999975	0	0.00999975		0	0.00999999	0.0100002	0	0.00999999	0.02
0	0.00999999	0	0	0.00999975		0	0	0	0	0.00999999	0
0	0.00999999	0	0.0599999	0		0	0.00999999	0	0.0100002	0	0
0	0.00999999	0	0	0		0.00999999	0.00999999	0	0.0700002	0	0.00999999
0.00999999	0.03	0	0	0		0	0	0	0	0	0.00999999
0	0	0	0.00999999	0		0	0	0	0.0699997	0	0
0	0	0	0.00999999	0		0	0.00999999	0	0.0900002	0	0.00999999
0	0	0	0	0.15		0	0	0	0	0	0
0	0	0.02	0	0.02		0	0	0	0	0	0
0.00999999	0	0.02	0	0		0	0	0.02	0	0.00999999	0
0.00999999	0	0	0	0		0	0	0.16	0	0	0
0	0	0	0.0100002	0.0100002		0.00999999	0	0.00999975	0.0100002	0	0.00999999
0	0	0.14	0	0		0.00999999	0	0	0	0	0.02
0	0	0.0100002	0	0		0	0	0	0	0.00999999	0.02
0.00999999	0.00999999	0.0100002	0.0599999	0		0.00999999	0	0	0	0.00999999	0
0	0	0.0100002	0	0.00999975		0	0.02	0	0	0	0.00999999
0	0.03	0.0100002	0.0699999	0		0	0.00999999	0	0	0	0
0	0.05	0	0.00999999	0.00999975		0	0	0	0	0	0
0.0100002	0.02	0	0.00999999	0.0999999		0	0	0.25	0.02	0.00999999	0.00999999
0.0100002	0	0	0.00999999	0.11		0	0.02	0.16	0.02	0.00999999	0
0.0100002	0	0	0.00999999	0.0200005		0	0.21	0	0	0	0
0	0	0.02	0	0.0100002		0	0.13	0.0100002	0	0.00999999	0
0.00999999	0	0.02	0.00999999	0.0100002		0	0	0.0100002	0	0	0.00999999
0.00999999	0.00999999	0	0	0.00999975		0	0	0.00999975	0	0	0
0	0.0699999	0	0	0.00999975		0.00999999	0	0.00999975	0	0	0
0	0.0699999	0	0	0.00999975		0.00999999	0	0	0	0	0
0	0	0	0	0		0	0	0	0	0.21	0.22
0	0.22	0	0.00999999	0		0	0.00999999	0	0	0.00999999	0
0	0	0	0	0		0.00999999	0.00999999	0	0.00999975	0	0
0	0	0	0.04	0.0100002		0	0.00999999	0.42	0	0	0
0.0100002	0.02	0	0.14	0		0	0	0	0	0	0.00999999
0	0.02	0	0	0		0.00999999	0	0.02	0.35	0	0
0	0.00999999	0	0.18	0		0	0.00999999	0	0.02	0	0
0.0500002	0	0.00999975	0.02	0.02		0.12	0	0.00999975	0	0	0
0	0	0	0.0100002	0.0100002		0.17	0	0	0	0	0
0.02	0	0.3	0	0		0.34	0.36	0.0100002	0	0.00999999	0.00999999
0.02	0	0.17	0	0.11		0.02	0	0.00999975	0	0	0
0	0.00999999	0.0100002	0	0.02		0.0100002	0	0	0	0.00999999	0.0599999
0	0	0.0100002	0.00999975	0.02		0.0100002	0	0.27	0	0	0.02
0.0999999	0	0	0	0.00999975		0	0	0.0800004	0	0.02	0
0.04	0.0400002	0.0100002	0	0		0.19	0	0	0	0.00999999	0.33
0	0.0999999	0.0100002	0.18	0		0	0.02	0.0100002	0	0	0.18
0	0.00999999	0	0.02	0		0.17	0.00999975	0	0	0.00999999	0
0	0.02	0	0.0999999	0.17		0.19	0	0.14	0	0.0599999	0
0.12	0.00999999	0	0.17	0		0	0.0100002	0.28	0.02	0.22	0
0.03	0	0	0.02	0.13		0.0599999	0.0100002	0	0.02	0.0699999	0.0100002
0	0	0	0.0100002	0		0	0	0	0	0	0
0.00999999	0.0200002	0	0.00999975	0.0599999		0.0100002	0.14	0.0100002	0	0	0
0	0.19	0.11	0.0100002	0		0.0300002	0	0	0.12	0	0.11
0.03	0	0	0.00999975	0.21		0.19	0.0300002	0.0100002	0.11	0	0
0	0	0.37	0.02	0		0.02	0	0.02	0.0300002	0.0599999	0
0.11	0	0	0.13	0		0.0699997	0.0499997	0	0	0.0600002	0.02
0	0	0	0	0.21		0.0900002	0.0100002	0.24	0.00999975	0.16	0.0600004
0	0.0100002	0.16	0.0600004	0.0900002		0.0799999	0	0.19	0	0.02	0
0	0	0	0	0		0.0300002	0.00999975	0.00999975	0	0	0.13
0.0600002	0.0900002	0	0.11	0.0499997		0.24	0.02	0.0100002	0	0.02	0.00999975
0.03	0.02	0	0.12	0		0	0.0100002	0.0100002	0	0.0600002	0
0.02	0.02	0	0	0		0.22	0.04	0	0	0	0.28
0	0.0899997	0.45	0.12	0.23		0.00999975	0	0	0.17	0	0.0100002
0.04	0.0799999	0.00999975	0.00999975	0.0300002		0.14	0	0.0100002	0	0	0.0100002
0.04	0	0.0799999	0.15	0		0.0799999	0.11	0.32	0.0499997	0.05	0.0900002
0.00999999	0	0.29	0	0.11		0	0	0	0	0	0
0.00999999	0.0800004	0	0.15	0		0	0	0.00999975	0.18	0	0.32
0.00999999	0.00999975	0.26	0.0299997	0.0600004		0.00999975	0	0.02	0	0	0.0899997
0	0.21	0.16	0.19	0.17		0	0	0	0.29	0	0.0900002
0.00999999	0	0	0	0.0900002		0.19	0	0	0	0.02	0.0799999
0.00999999	0	0	0.14	0.0799999		0	0	0	0	0.03	0.04
0.0799999	0	0.0899992	0.02	0		0.25	0.00999975	0	0.34	0	0.0500002
0.00999999	0	0.29	0.0100002	0		0.27	0	0.25	0	0.03	0
0.00999999	0.15	0	0	0		0	0.0799999	0.12	0	0.00999999	0
0	0	0.29	0.15	0		0	0.24	0.00999975	0	0.00999999	0
0	0	0	0	0.35		0.27	0	0.0100002	0.0899997	0	0
0	0.21	0.04	0.0900002	0.22		0.00999975	0	0	0	0	0
0	0	0.18	0.15	0.00999975		0	0	0	0.25	0	0
0	0	0.0299997	0.14	0.02		0.00999975	0	0	0	0	0
0.02	0	0.13	0	0		0	0	0.02	0	0	0
0	0	0.12	0.0100002	0		0.0100002	0	0.00999975	0	0	0
0.24	0.26	0.0100002	0.0100002	0		0.0100002	0.00999975	0.11	0	0.00999999	0.12
0	0	0.0100002	0	0.47		0	0	0.0499997	0	0.02	0
0	0.19	0	0	0.0100002		0	0	0.02	0.72	0.02	0.11
0	0.0100002	0	0	0.00999928		0	0.0100002	0.00999975	0.0100002	0.00999999	0
0	0.0100002	0	0.00999975	0		0	0.0100002	0	0	0	0.14
0	0.0300002	0	0.00999975	0		0	0.13	0	0	0	0
0	0.02	0	0.0699997	0		0	0	0.00999975	0.02	0	0.15
0.00999999	0	0	0	0		0	0	0.2	0.02	0.3	0.00999975
0	0.00999975	0	0.31	0.0300007		0.00999975	0	0.00999975	0.00999975	0.02	0
0.29	0.02	0.0299997	0.00999975	0.0300007		0.23	0	0	0	0	0.00999975
0.0100002	0	0.0299997	0	0.0100002		0.24	0	0	0	0	0
0.0100002	0.0300002	0.0100002	0.00999975	0.0100002		0.00999975	0	0.0100002	0	0	0
0	0.0799999	0	0	0		0.29	0	0.0100002	0	0	0
0	0	0	0	0.0400009		0.04	0.02	0	0.0100002	0	0.0300002
0	0.17	0.0499992	0.02	0		0	0	0	0	0.02	0.0300002
0.00999999	0	0	0.21	0		0	0.02	0.37	0.27	0.02	0
0.0700002	0.21	0.22	0.0599999	0.389999		0.00999975	0	0.0100002	0.36	0	0
0	0	0.16	0	0		0.00999975	0.0700002	0	0	0	0.00999975
0.0899999	0	0	0	0.17		0	0	0	0.18	0	0
0	0.4	0.110001	0	0.0100002		0	0	0.0100002	0.0199995	0.00999999	0
0	0	0.0100002	0	0		0	0.14	0	0.0299997	0.00999999	0
0	0.14	0	0.18	0.0299997		0	0	0	0	0	0
0	0	0.0299997	0	0.0299997		0	0	0.22	0	0.00999999	0
0.2	0	0.0299997	0.0100002	0.0100002		0	0	0	0	0.00999999	0
0.00999999	0	0	0.0100002	0.00999928		0	0	0.0199995	0	0.00999999	0.15
0.00999999	0	0	0.0100002	0		0.04	0	0.0199995	0	0.02	0.0599999
0.00999999	0.3	0.0100002	0.0100002	0.00999928		0.11	0	0	0.04	0.22	0.0799999
0	0.15	0.0100002	0	0		0.2	0	0	0	0.0699999	0.0299997
0	0.19	0	0	0		0.17	0	0.0100002	0.559999	0	0
0.00999999	0.16	0	0.0499997	0		0	0.0500002	0.16	0.0300007	0.18	0
0.04	0.28	0.309999	0	0.0899992		0	0.02	0.0699997	0	0.00999975	0.00999975
0.00999999	0.0300002	0	0.18	0.0200005		0	0.02	0.0100002	0.0100002	0.00999975	0.00999975
0.00999999	0.0200005	0.18	0.0100002	0		0	0	0.0100002	0.0299997	0	0
0	0	0	0.02	0.0100002		0	0	0.0100002	0.0199995	0.00999975	0
0.00999999	0.21	0.29	0.02	0.04		0.21	0.11	0	0	0	0
0	0.21	0.0200005	0.0100002	0.0300007		0.1	0	0.0100002	0.41	0	0
0.00999999	0.0200005	0.0300007	0.04	0		0.24	0	0	0	0	0
0.00999999	0	0	0.0499997	0		0	0	0.0100002	0.0100002	0	0
0	0	0	0	0.0100002		0	0	0.0799999	0	0	0.00999975
0	0	0	0.13	0		0.0100002	0.0100002	0.0600004	0.0100002	0.18	0.02
0	0	0	0	0.0100002		0	0	0.00999928	0	0.02	0.0299997
0.0699999	0	0	0	0.0100002		0	0.34	0	0	0.0100002	0
0	0.0500002	0	0	0.0100002		0	0.0799999	0	0.00999928	0.00999975	0
0	0.0500002	0	0	0		0	0.02	0	0.11	0	0.00999975
0.04	0.0200005	0	0.0100002	0		0	0	0.0100002	0.17	0	0
0.00999999	0.0299997	0	0	0		0.00999928	0	0.24	0.27	0	0
0	0.00999928	0.360001	0.00999975	0		0.00999928	0	0	0.0299997	0	0
0	0	0	0.02	0.0200005		0.00999928	0	0	0	0	0
0.00999999	0.00999928	0.0199995	0	0.0100002		0	0	0.0100002	0	0	0
0.00999999	0	0.0199995	0.02	0.0100002		0	0	0	0	0	0.0100002
0.00999999	0	0	0	0		0.179999	0	0.0100002	0.0100002	0	0.00999975
0	0	0	0	0		0.29	0	0.17	0	0.0900002	0
0	0	0	0	0.0100002		0.00999928	0.00999975	0	0	0	0.02
0	0	0	0	0		0.0100002	0	0	0	0.02	0.02
0	0.0100002	0	0	0		0.0100002	0	0	0	0.02	0.0100002
0	0	0	0	0		0	0.0100002	0	0.00999928	0	0.0100002
0.00999999	0.33	0	0.0100002	0.0100002		0.0100002	0	0	0.04	0	0.0100002
0	0.0799999	0	0	0		0.0100002	0.00999975	0	0.19	0	0
0	0.0299997	0	0.0100002	0		0	0	0	0.0799999	0	0
0	0	0	0	0		0	0.11	0.0599995	0.0299997	0	0
0	0	0	0.14	0.0199995		0	0	0.00999928	0	0	0.00999975
0	0	0.0199995	0	0.0199995		0	0	0.00999928	0.0100002	0	0.00999975
0.0600002	0	0.0199995	0	0.00999928		0	0	0	0	0	0.00999975
0.02	0	0	0	0		0	0	0.0100002	0	0	0.00999975
0.00999999	0	0	0	0.0100002		0.00999928	0	0.0600004	0	0	0.00999975
0	0	0	0	0.0100002		0.00999928	0	0.0699997	0.0100002	0.02	0.02
0	0.0100002	0	0	0.0100002		0.0100002	0	0	0	0	0.02
0.00999999	0.0100002	0	0.0100002	0		0.0100002	0.0100002	0	0.34	0.37	0
0.00999999	0.0100002	0	0.0100002	0		0	0.00999975	0	0.0100002	0	0
0.00999999	0	0	0.0100002	0		0	0.00999975	0	0	0	0.0100002
0	0.0199995	0	0	0		0	0	0	0	0	0
0	0.0199995	0.3	0	0.31		0	0	0.0100002	0.0200005	0	0
0.0800002	0	0.0100002	0.24	0.0999994		0	0.00999975	0	0.0200005	0	0
0	0	0	0.02	0.0200005		0	0	0.19	0	0	0.00999975
0	0	0.0299997	0	0.0100002		0	0	0	0	0	0
0.02	0	0.0199995	0.0100002	0		0	0	0	0	0	0.0100002
0.0100002	0	0.0100002	0.00999975	0		0	0	0.0200005	0.00999928	0	0
0	0.110001	0.0100002	0	0.0100002		0.00999928	0	0.0100002	0.00999928	0	0
0	0.110001	0	0	0		0.00999928	0	0	0.00999928	0	0.02
0.0100002	0.04	0	0	0		0	0	0	0	0.02	0.0100002
0.0100002	0.0100002	0	0	0		0	0	0.0100002	0	0.02	0
0.0100002	0	0	0	0.00999928		0	0.02	0	0.0199995	0	0
0	0	0	0	0		0	0.00999975	0.0799999	0.04	0	0
0	0.0299997	0	0.0100002	0.0200005		0	0	0.13	0.22	0.00999975	0
0	0.0199995	0	0	0.19		0	0	0	0.0299997	0	0
0.00999975	0	0.28	0	0		0.00999928	0	0.0100002	0.0299997	0	0
0	0	0	0.12	0.0300007		0	0	0	0.0100002	0	0.0100002
0.0100002	0	0.0199995	0	0.0300007		0.00999928	0.24	0.0100002	0	0	0
0.00999975	0	0.0199995	0.0299997	0		0	0	0	0	0	0
0	0.0100002	0	0	0		0.00999928	0	0.00999928	0	0	0
0	0	0	0	0.0100002		0.0100002	0.0100002	0	0	0	0
0	0	0.0100002	0	0		0.0100002	0.0100002	0.150001	0.0100002	0	0.02
0	0	0.0100002	0.0100002	0		0	0.0100002	0.2	0	0.02	0
0	0	0	0	0		0	0	0	0.0300007	0.00999975	0
0.0100002	0.0699997	0.0100002	0	0		0	0.00999975	0	0	0	0
0	0.16	0	0	0		0	0.00999975	0	0.33	0	0
0	0.0900002	0	0	0.26		0	0	0	0	0	0.25
0	0.0200005	0	0	0.0100002		0	0	0	0.0199995	0	0
0	0.00999928	0	0.0200005	0		0	0.00999975	0.0100002	0.0199995	0	0.0100002
0	0.00999928	0	0.11	0.0199995		0	0.00999975	0.0100002	0.0100002	0	0
0	0.00999928	0.0199995	0	0.0100002		0	0	0.0100002	0	0	0
0	0.00999928	0	0	0		0	0	0	0.0100002	0	0
0.0299997	0	0.16	0.17	0		0.31	0.21	0.0100002	0.00999928	0.0999999	0.00999975
0.19	0	0	0.0199995	0.120001		0	0.17	0	0.14	0.29	0
0	0.0100002	0.200001	0.0100002	0.259999		0.32	0	0.25	0	0	0
0.0100002	0	0.0100002	0	0.0100002		0	0	0	0.23	0.02	0
0	0	0.0100002	0	0		0	0	0.28	0.0100002	0.00999975	0
0	0.23	0	0	0.0200005		0.0100002	0.02	0.0100002	0	0	0
0.0100002	0.0199995	0	0	0.0499992		0.0100002	0.02	0	0	0	0.3
0	0.0200005	0	0	0		0.12	0	0	0	0	0
0.0900002	0.0200005	0	0	0.23		0.14	0	0.13	0.0199995	0	0
0	0	0	0.22	0.04		0	0.0700002	0	0.0199995	0.0699997	0.12
0.0299997	0	0	0.0100002	0.19		0	0.0100002	0	0	0.0100002	0.17
0.00999975	0.0100002	0.0199995	0	0.00999928		0.0900002	0	0	0	0	0.0100002
0	0.1	0.04	0.0299997	0		0.0600004	0	0.15	0	0	0
0.0699997	0.0899992	0.12	0.1	0.0999994		0.150001	0.47	0.0100002	0.0100002	0.23	0.02
0.0600004	0	0	0.0100002	0.0300007		0	0.0500002	0.16	0	0	0
0	0	0.21	0	0.0199995		0.219999	0	0	0.27	0	0
0.0499997	0.150001	0.0100002	0	0.0900002		0	0	0.12	0	0.00999975	0.16
0	0	0	0.18	0.0500002		0	0	0.0100002	0.0100002	0.24	0.17
0	0.12	0	0.0299997	0.0499992		0	0.00999975	0.2	0.26	0.04	0.00999975
0.0900002	0.0500002	0.280001	0.1	0		0	0.02	0.00999928	0.19	0	0.0799999
0	0.16	0.0100002	0.18	0		0	0	0	0.2	0	0.15
0.0900002	0	0	0.12	0.5		0.0200005	0	0	0.0100002	0	0.0100002
0	0	0.37	0.00999928	0.110001		0.309999	0.36	0	0.0200005	0	0.1
0	0	0.0100002	0.0199995	0.0199995		0.160001	0.0799999	0	0	0	0
0.0799999	0.48	0.23	0	0.04		0.139999	0.0100002	0.2	0	0	0.0100002
0.02	0	0	0	0.400001		0.0300007	0	0.0100002	0	0.00999975	0
0.0100002	0.13	0.24	0	0.0100002		0	0	0.0900002	0.26	0	0
0.11	0	0.0100002	0.38	0		0.299999	0	0.0100002	0.04	0.00999975	0
0	0.29	0	0	0.0199995		0.0299997	0	0	0.00999928	0	0.0200005
0.29	0	0	0	0.0500002		0	0	0	0	0	0.0300007
0	0	0	0.0100002	0.0900002		0	0	0	0	0.00999975	0
0	0	0.17	0.15	0.0199995		0.0100002	0.02	0	0.0100002	0.00999975	0
0	0	0	0.0200005	0.14		0.0100002	0.02	0.1	0	0	0.110001
0	0.0200005	0.16	0.110001	0.11		0	0	0.179999	0	0	0
0	0.04	0.0500002	0.0500002	0.16		0	0.12	0.0500002	0	0.22	0.229999
0	0	0	0.129999	0		0.0100002	0.0699997	0	0	0	0.14
0.12	0	0.23	0.0199995	0.13		0	0	0	0.76	0	0
0.00999975	0	0	0	0		0	0	0	0.0100002	0	0.00999928
0.02	0.37	0.36	0.0100002	0.280001		0	0.15	0	0	0	0.0800009
0.0100002	0.17	0.0500002	0	0		0.0100002	0	0.0100002	0	0	0.0100002
0	0.21	0	0.0100002	0.139999		0.13	0.0299997	0.0199995	0	0	0
0	0.0100002	0.17	0.19	0.0299997		0	0.0700006	0	0	0	0.0299997
0.0100002	0	0.0100002	0.0199995	0		0.28	0	0.150001	0.0699997	0.02	0.0299997
0.0100002	0.0100002	0	0.0199995	0		0.19	0.0100002	0.0100002	0.27	0.02	0
0	0.0100002	0	0.00999928	0		0	0.0199995	0	0.12	0.0100002	0
0	0	0	0	0		0.0100002	0.0199995	0.0100002	0	0.13	0.0100002
0.23	0.0299997	0	0.04	0.0100002		0	0.0100002	0.0100002	0.0100002	0	0.0100002
0	0.0199995	0	0	0		0	0	0	0.0199995	0.19	0
0.0599999	0	0	0	0.0100002		0	0	0	0.0299997	0.12	0
0	0	0	0.11	0		0	0	0.17	0.13	0.0100002	0
0	0	0.0299997	0	0.21		0	0	0.0100002	0.33	0.0100002	0
0	0	0.0299997	0	0		0	0	0	0	0	0
0.0799999	0.519999	0	0.0100002	0.19		0	0	0	0.0199995	0.0100002	0.179999
0	0	0	0	0.27		0.0100002	0	0.22	0	0	0.00999928
0.0100002	0.0100002	0.0900002	0	0		0	0.229999	0	0.0100002	0	0.0299997
0	0	0	0	0		0	0	0	0	0.02	0.0299997
0	0	0	0	0		0.429999	0.0299997	0	0.0100002	0.00999975	0
0	0	0.36	0	0		0	0.0100002	0	0	0.0599999	0
0	0	0	0	0.0100002		0.00999928	0.0100002	0	0.0100002	0.0299997	0
0.04	0.0900002	0	0.21	0.0100002		0	0.0100002	0.00999928	0.25	0.00999975	0
0.2	0	0.29	0.11	0		0	0.28	0	0.21	0.00999975	0
0.00999975	0	0	0.0200005	0		0	0	0	0.13	0.00999975	0
0	0.29	0	0.0200005	0.0200005		0	0	0.12	0.0100002	0	0
0	0	0.0200005	0	0.0200005		0	0	0.0200005	0.00999928	0.29	0
0.02	0	0.0200005	0.0100002	0.04		0	0	0.04	0	0.00999975	0
0.0100002	0.33	0	0	0.120001		0	0	0.0100002	0.0100002	0.00999975	0.00999928
0	0	0	0	0.0699997		0.00999928	0	0.0100002	0	0	0
0.0300002	0	0	0	0		0.00999928	0	0	0.0100002	0	0.21
0.0799999	0.3	0	0	0.11		0	0	0	0	0.02	0.0499992
0.00999975	0	0.0100002	0.04	0		0	0	0.0100002	0	0.02	0.0199995
0.0799999	0.0100002	0	0	0		0	0.160001	0.0900002	0	0.27	0
0	0	0	0.0599995	0		0	0.0100002	0.0599995	0.54	0.4	0.0100002
0.00999975	0.0299997	0	0	0		0.229999	0.0599995	0	0.04	0.0899997	0
0	0.17	0	0.0100002	0		0.15	0	0	0.150001	0	0
0	0.150001	0	0.0100002	0		0.0300007	0	0	0.139999	0.00999975	0
0	0	0.0500002	0.0100002	0.0300007		0	0	0	0.0100002	0	0
0	0	0.0700006	0	0		0.0500002	0	0	0.00999928	0.00999975	0.0100002
0.0100002	0.27	0.15	0	0		0	0	0	0.00999928	0.00999975	0
0.0599999	0	0	0.0100002	0.15		0.379999	0.0500002	0.31	0.00999928	0.00999975	0
0.02	0.0100002	0.0900002	0	0		0.0100002	0.400001	0.0200005	0.0100002	0.00999975	0
0	0	0	0.0900002	0		0.0100002	0	0	0	0.00999975	0.0199995
0.0100002	0.0100002	0	0.0100002	0		0	0.0100002	0.0100002	0	0.0100002	0.0199995
0	0.0100002	0	0.0100002	0.0100002		0	0	0	0.6	0.02	0.00999928
0	0.0100002	0	0	0		0	0.0199995	0	0.0100002	0	0
0	0	0	0	0		0	0.0199995	0	0.0100002	0	0
0.0499997	0.0200005	0	0	0.179999		0	0	0	0	0.00999975	0
0	0.0200005	0.13	0	0		0	0	0.0699997	0.0200005	0.00999975	0
0	0	0	0.0199995	0.0100002		0	0	0.0100002	0.0300007	0	0.13
0	0	0	0.0199995	0.0200005		0	0	0	0	0.33	0.0700006
0	0	0.0199995	0.0199995	0.0200005		0	0	0.0400009	0.0100002	0	0
0.02	0	0.0199995	0.0100002	0		0	0	0	0.25	0	0.00999928
0.00999975	0	0.0100002	0	0		0	0	0.0199995	0.0100002	0	0
0.0100002	0	0	0	0		0.0100002	0.15	0.0100002	0	0	0
0.0100002	0	0.0100002	0	0		0	0.0200005	0	0.0100002	0	0.0200005
0	0.0100002	0.0100002	0	0		0	0	0.0500002	0	0.0100002	0.0100002
0	0.0200005	0	0.0100002	0.0100002		0.0100002	0	0.0100002	0.00999832	0.0100002	0
0	0.179999	0	0.0100002	0.0500002		0.04	0.0100002	0	0	0	0
0	0	0	0.0299997	0.139999		0.0900002	0.0100002	0	0.0100002	0	0.0299997
0	0.0200005	0	0	0		0.0500002	0	0	0	0	0.0299997
0	0.0200005	0	0	0		0.0699997	0	0	0.0199986	0	0
0	0.0100002	0	0.0100002	0		0.00999928	0	0	0.0299988	0	0
0	0	0	0.0100002	0.0300007		0	0	0.0500002	0.24	0	0.0100002
0.0899997	0	0.0199995	0	0.0200005		0	0	0	0.229999	0	0
0.02	0.0100002	0.0199995	0.0100002	0.0100002		0	0	0.179999	0.0599995	0	0
0.02	0.0100002	0	0	0		0.00999928	0.139999	0.0100002	0.00999832	0.11	0
0.0100002	0.0100002	0	0.0200005	0.0100002		0.0100002	0.120001	0.0100002	0	0.00999975	0.0100002
0	0	0	0.00999928	0.0100002		0.0100002	0	0	0.0100002	0	0.0199995
0	0	0	0	0.0100002		0	0	0	0	0.0100002	0.0900002
0	0	0	0	0		0	0	0.0100002	0	0.0100002	0.18
0	0	0	0.0100002	0.00999928		0	0.0199995	0	0.0100002	0	0.0100002
0	0	0	0	0.160001		0	0.0199995	0	0	0	0.0100002

## Sheet: Fig. 2k
2-3 weeks			8-9 weeks
AAV-mCherry	AAV-Kir2.1		AAV-mCherry	AAV-Kir2.1
2.18	3.99		3.21	3.22001
3.69	2.07		2.58	3.05
4.12	1.81		2.50999	1.97
3.99	3.22999		2.63	3.39002
2.3	2.74		5.79	1.64
	3.37

## Sheet: Fig.2l
2-3 weeks			8-9 weeks
AAV-mCherry	AAV-Kir2.1		AAV-mCherry	AAV-Kir2.1
5463.18	5892.12		6899.22	4846.55
5476.81	3736.3		7472.78	5265.79
6086.25	4671.88		6854.84	5368.8
5868.99	5323.96		6784.93	7139.58
6546.68	5146.51		7216.89	6387.63
	5349.56		7771.16	6418.06
				6403.31

## Sheet: Fig.2m
2-3 weeks			8-9 weeks
AAV-mCherry	AAV-Kir2.1		AAV-mCherry	AAV-Kir2.1
3.5	9.70999		5.71	8.42
7.75	5.79		4.71999	8.71
6.94	5.61		5.88999	6.61001
7.73001	6.88999		5.45	8.30999
5.64	5.85		8.35001	11.5
	6.48
