# Supplementary material for: Paraventricular hypothalamus mediates diurnal rhythm of metabolism
Source: Nat Commun. 2020 Jul 30;11:3794. doi: 10.1038/s41467-020-17578-7 (PMC7393104; doi:10.1038/s41467-020-17578-7)
Supplement: Supplementary file 4 — Source Data [file 41467_2020_17578_MOESM4_ESM.zip › Source data for Fig.3.xlsx]

## Sheet: Fig.3c
CTRL			AAV-NachBac
Fasting	Refeeding		Fasting	Refeeding
38	381		438	481
42	362		442	462
27	298		427	459
44	334		444	434
22	315		422	415
33	228		433	428
55	294		455	394
47	306		447	406
26	344		426	444
31	276		431	426
17	403		397	452
29	357		429	457
38	391		408	439
42	334		412	434
51	311		401	441

## Sheet: Fig.3d
				AAV-GFP									AAV-NachBac
Week 0	28.6	24.3	28.7	24.7	25.9	25.5	23.6	18.5		33.8	25.4	25.1	18.3	25.9	28.3	18.4
Week 1	26	24.8	27.5	24.8	27.2	27.2	25	18.8		29	25	26.9	18	27.5	26.3	17.1
Week 2	26.5	25.9	27.9	25.4	26.6	27.5	24.5	19.6		33.2	27.1	29.9	19.7	34	32.8	19.9
Week 3	27.3	25.8	27.5	25.1	28.5	27.4	26.9	20.1		35.8	28.9	32.5	20.8	38.5	40.3	23.6
Week 4	27.9	26.1	27.3	25.2	30	30.2	28.7	20.2		38	31.9	35.1	22.5	42.4	45.4	28.1		0.0244151
Week 5	28.8	26.7	29	26	31.3	30	30.3	19.7		40.4	34.6	38.2	25.6	44.2	49.3	30.9		0.00793542
Week 6	29.9	27.1	28.7	26.1	33.7	32.6	31.4	20.9		42.3	37.2	41.3	27.9	47	52.4	33.4		0.00417497
Week 7	30.7	26.4	28.6	26	33.3	31.9	31.6	20.3		46.7	44.3	44	30	47.5	52.7	34.6		0.000658781
Week 8	30.5	26.5	28.5	25.5	34.6	33.2	32.4	20.7		46.6	45.6	46.5	31.7	47.6	55.1	35.7

## Sheet: Fig.3e
				AAV-GFP									AAV-NachBac
0	0	0	0	0	0	0		0	0	0	0	0	0	0
1	2	3	1.3	1.7	1.4	0.3		0	0	1.8	2	1.6	-2	-1.3
0.5	-1.2	0.1	0.7	2	0.9	1.1		-4.8	-0.4	4.8	-0.3	8.1	4.5	1.5
1.6	-0.8	0.7	2.6	1.9	3.3	1.6		-0.6	1.7	7.4	1.4	12.6	12	5.2
1.5	-1.2	0.4	4.1	4.7	5.1	1.7		2	3.5	10	2.5	16.5	17.1	9.7
1.8	-1.4	0.5	5.4	4.5	6.7	1.2		4.2	6.5	13.1	4.2	18.3	21	12.5
2.4	0.3	1.3	7.8	7.1	7.8	2.4		6.6	9.2	16.2	7.3	21.1	24.1	15
2.8	0	1.4	7.4	6.4	8	1.8		8.5	11.8	18.9	9.6	21.6	21.4	16.2
2.1	-0.1	1.3	8.7	7.7	8.8	2.2		12.9	18.9	21.4	11.7	21.7	26.8	17.3

## Sheet: Fig.3f
				AAV-GFP								AAV-NachBac
2788	1954	1905	2487	3750	2889	2426	2657		1994	2904	1724	2044	1874	1944	2307
2892	2043	2355	2087	3590	2543	3149	2381		2268	3083	2006	1833	1791	2934	1896
2951	2492	2744	2818	3313	2135	2220	2755		2484	2204	1383	1897	2151	2378	1699
2385	2584	2091	2618	3010	1982	2310	4610		2701	2537	1531	2685	2742	2025	1728
3243	2473	1938	2464	2754	2559	2427	3596		2721	2964	1490	2147	2278	2848	1706
2630	1918	2656	2345	2999	2162	2298	4033		2845	2750	1580	2448	1820	3051	2037
2580	2074	2626	2147	3634	2167	2990	2904		2437	2789	1378	2614	1745	2573	2279
2823	2541	2543	2884	2741	2563	3045	1988		2305	2570	1758	2630	1792	2953	1770
2312	2140	1754	1850	3667	2415	3442	2633		2498	3076	1814	2385	1943	2954	1781
2270	2108	1663	2241	3261	2057	2193	2428		2402	2835	1712	2538	1845	2945	1798
2167	1824	1775	1688	3237	1873	2235	2550		2791	1967	1653	2479	2386	2877	2334
2079	1777	1796	1945	2584	2005	2423	2439		2221	2545	1204	2316	2685	2933	2452
2493	2323	2622	2294	2437	2472	2320	2446		1894	1821	1170	2373	1963	2634	1669
2857	2456	2490	2911	2484	2451	2243	2435		2012	2026	1260	1855	1923	2903	1768
2930	1828	1722	1909	3418	1926	3152	2590		1863	1856	1282	2084	1680	2271	1750
1927	1763	1738	2009	2917	2476	3481	2602		1673	2363	1139	1642	1778	1955	1838
1969	1810	1711	1977	2868	1967	2995	4342		1626	2237	1226	2389	1722	2298	1643
2046	1714	1648	2073	2307	1924	2495	4003		1786	1852	1195	1736	1818	1662	1652
1909	1767	1648	2360	2210	2331	2208	3445		1512	1846	1278	1729	1809	1822	2168
2849	2286	2439	1874	2151	2057	2435	1990		1473	1863	1109	1611	1744	1865	2163
1947	1942	1701	1854	2127	2033	3183	2519		1498	1815	1148	1715	2116	1894	2214
1926	1764	2295	2131	2345	2081	2327	2694		1743	1638	1569	1840	2696	1989	1736
2026	1928	1652	1932	3019	2401	2432	2435		2115	1721	1076	1813	1996	2033	1706
1796	1791	1762	2147	3194	2112	3696	2495		2154	1511	1063	1551	1779	1877	1622
2554	1670	1847	2295	2542	2035	3529	2612		2247	2112	1092	1787	1863	1899	1743
2412	1650	1849	1698	2433	2237	2485	2561		2419	2326	1145	1845	1779	1833	2076
1997	1652	1713	1749	2444	2530	2410	2406		2000	1903	1233	1826	1740	2766	1709
1939	1613	1698	1829	2274	1993	2719	2483		1569	1705	1320	1948	1712	2159	1820
1940	1723	2012	1875	2270	2087	3104	2526		1390	1663	1006	1255	1788	1830	1978
1971	2324	2366	2695	2848	2609	2584	3713		1349	2362	1073	812	2306	1878	2341
2411	2104	2363	2640	2329	2694	2216	4371		1329	1819	1079	1571	1838	2619	2159
2574	1711	1983	1965	2214	2107	2414	3486		1445	1656	1085	1844	1869	1785	1658
1807	1577	1724	1915	2231	2168	2590	4257		1850	1595	1027	1506	2003	1789	1804
1847	1547	1822	1957	2283	2159	3245	3936		2214	1704	995	996	2586	1828	2197
1903	2249	1912	2122	2396	2579	3386	3519		2309	1771	1103	1590	2118	1948	2533
1872	2309	1722	1838	2020	2650	2313	2065		2267	1706	1568	1821	2119	2791	1772
1839	1883	1773	1984	2128	2697	2551	2461		2560	2352	1098	1718	2135	2206	1700
2012	1739	1801	1894	2240	2106	2324	2637		1638	2435	1092	1643	2310	2983	1718
2640	1833	2278	2019	2890	2279	2419	2585		1498	2566	1127	1654	2205	2120	1805
2209	2151	1757	1939	3070	2145	3177	2549		1405	1963	1127	1699	2169	2117	2349
1913	2256	1677	2079	2470	2286	2363	2513		1415	1962	1149	1653	2411	1937	2334
1968	1776	1674	2353	2463	2515	2550	2196		1682	2252	1461	1825	1982	2757	1691
1762	1758	1680	2738	2454	2812	2382	2599		1357	1930	1087	2283	1787	2664	1590
1786	1681	1951	2654	2384	1998	2396	4038		1866	1742	1092	1870	1811	2870	1912
1791	1951	2237	2073	2177	2165	3272	3546		2157	1771	1109	1708	2363	2950	2385
1814	2391	1609	1858	2912	1976	3399	4307		2076	1822	1074	1810	2299	2831	2515
1671	1823	1639	1857	3288	2124	3330	4237		2250	1691	1109	1357	2217	1808	1670
1853	1843	1772	1920	2252	2795	2349	3500		1564	1725	1243	1540	2314	1819	1600
2680	1784	1698	1895	2298	2768	2410	4320		1474	2283	1599	1760	2339	2085	1788
2559	1681	1601	1882	2320	2595	2598	3417		1382	2680	1675	1439	2218	1856	1750
2297	2256	1817	1938	2205	2309	3432	3306		1373	1922	1551	1895	2431	2583	2268
1846	2566	1667	1876	2192	2281	2921	4139		1414	1833	1155	1773	2183	2848	2278
1788	2375	1686	2613	2283	2214	2866	2754		1343	1654	1137	1698	1858	2896	2417
1770	1942	2117	2545	2157	2220	3736	3016		1423	1812	1189	1835	2233	2906	1591
1844	1873	2574	1995	2154	2267	3664	2640		2001	1716	1157	1718	1857	2751	1636
1841	1790	2433	1953	2671	2888	3540	2726		1817	1742	1192	1744	1937	2672	1790
2701	1872	1840	1906	3450	2290	4270	4577		1859	2507	1220	1782	1776	2534	2314
2931	1876	1880	1815	3162	2443	4005	4393		2260	2425	1174	1761	1863	2812	2242
2114	1763	1824	2013	3078	3011	2612	4566		1799	2420	1196	1685	2379	2698	2414
2121	2082	1728	2681	2401	2730	2505	4430		1486	1890	1141	1756	2192	2948	1868
2301	2353	1842	2969	2490	2995	3552	3687		1468	1875	1553	1850	2375	2149	1585
2051	2570	1632	2483	2335	2049	3169	4705		1469	1891	1539	1896	2325	2228	1774
2534	2438	1749	2006	2227	2388	2603	4352		1454	1818	1538	1808	2614	1937	2089
2877	2040	2287	2270	3161	2167	2241	3685		1435	2265	1092	1703	2392	2922	2300
2343	2053	2715	2189	2880	3208	3448	4899		1473	1732	1120	1960	2275	2328	2555
2391	1914	2614	2165	2464	2891	2287	4762		1910	1682	1156	1839	1850	1865	1670
2746	2537	2549	2115	2430	2674	3441	4812		1874	2276	1185	1773	1704	1791	1700
2448	1981	2001	2068	3153	2367	3871	3595		1924	2799	1379	1847	1975	1835	1614
2262	1994	1961	2675	3442	3149	3795	4057		2411	2394	1467	1921	1885	1809	2312
3113	2533	2603	2160	3474	3091	4242	4991		2552	2132	1085	1787	1780	2634	2213
2900	2537	2771	2251	3114	2475	2743	4700		1831	2844	1177	1969	2361	2828	1918
2958	2472	2738	2307	3807	2627	2369	3900		2446	2153	1228	1905	2410	2902	1845
3259	2496	2705	2782	3465	3442	3264	4859		2310	2006	1649	2082	2346	1842	1704
2995	2254	2613	3112	3584	3408	3851	4290		2400	2809	1567	1990	2408	2043	1741
3350	2181	1939	2874	4136	2433	4075	4277		2494	2729	1559	1968	1910	1853	1818
2765	2418	2153	1957	3370	2274	3180	3683		2659	3118	1289	1878	1951	1831	2452
2807	2651	2784	2167	3590	3297	2586	4577		2717	2295	1605	1955	1791	1681	1993
3056	3002	2744	2723	3754	3104	2537	3633		2135	2153	1305	1812	1951	1672	1685
2843	2668	2693	2911	3576	2292	2317	4023		2666	2512	1301	1811	1877	2206	1794
3087	2518	2223	1898	3242	2647	2654	3862		2733	2806	1789	1984	2455	1800	2402
3203	2761	2128	2483	2777	3087	3357	3398		2709	3118	1710	1939	2703	2185	2536
2613	2749	2121	2668	3609	2762	3333	2601		2926	2595	1734	1986	1836	1629	2117
3047	2832	2067	2523	3852	2352	4245	2300		2112	2295	1659	1931	1728	1606	2197
3432	2350	2760	2277	3360	2943	2982	2540		2364	2910	1360	1323	1793	1697	1794
2996	2219	2608	3004	3692	3282	2551	2629		2596	3038	1448	1776	1846	2549	1691
2557	2174	2115	2773	3079	3104	2445	2398		2335	2638	1605	1889	1804	2230	1760
2620	2139	2164	2930	3704	3296	3571	2466		2543	2504	1377	2002	2501	1582	1713
3152	2368	2399	2175	3099	2519	4035	2697		2215	2850	1794	1883	1671	1574	1953
3069	2540	2591	2275	3996	2641	3969	2608		2162	2307	1502	1868	1995	1725	1521
2730	2675	2084	2998	3820	3111	3276	2514		1877	2906	1312	2071	2658	1680	2471
3008	2765	2316	3184	3650	3145	2737	2528		2499	2792	1303	1736	2709	2164	1724
3261	2221	1968	2858	3627	2307	3840	4537		2203	2509	1424	1727	2653	2290	1502
2474	2205	1973	2423	3746	3096	3378	4394		2668	2976	1329	1870	2080	2758	1686
3559	2229	1944	2410	2825	3254	2694	4713		2863	2986	1621	1916	1982	2835	1695
2833	2297	2461	2923	2951	2774	3612	4286		2316	2797	1662	1925	2010	2830	1996
2592	2193	2265	2777	3669	2483	2680	4653		2290	3117	1378	1944	2053	2053	2399
3372	2424	2148	2298	3869	3325	2520	4669		1962	2995	1752	1797	1886	1856	2150
3015	2558	2010	2145	3832	2572	3777	3642		2079	2156	1183	1842	1807	1760	1970
3006	2564	2464	2797	3618	3222	4169	4563		2372	2770	1595	1996	1868	1660	1664
2704	2065	1896	2997	2919	3022	4410	4340		2562	3184	1285	2392	1923	1695	1779
2950	2364	2431	3070	3410	2872	4078	3366		2630	3059	1691	1841	1951	1596	1815
3116	2530	2543	2467	3608	2804	3076	3891		2485	2301	1682	2063	1897	1477	1735
2659	2651	2581	2356	3490	3047	3552	3204		2699	2857	1296	1729	2470	1575	2042
2808	2672	1857	2722	3093	2468	3845	2336		1906	3190	1389	1740	2667	1397	2259
2974	2155	2007	2235	2948	2835	3916	2322		1730	2584	1269	1855	2303	1373	1962
2687	2118	1937	2122	3655	2936	2977	2464		1636	3002	1343	1794	2302	1523	1925
2436	2085	1999	2927	3338	2413	2604	2428		2196	3457	1248	1706	2065	1533	2376
2283	2427	2426	3143	2935	2599	2581	4319		2295	3178	1797	1941	1912	1320	1742
2810	2527	1849	2493	3604	2462	2533	4282		2479	2574	1819	1855	1947	1513	1757
3193	2130	2061	2234	3236	2915	3826	4015		2322	2969	1964	2000	1945	1763	1865
2343	2050	2089	2730	3264	2906	4387	2699		2190	2985	1298	2025	1922	1608	1579
2440	1948	1932	2207	3020	2535	4402	2282		2662	3205	1104	1718	1843	1474	1748
2575	2518	2426	2943	3459	2512	2984	2358		2866	2511	1376	1872	1903	1635	1767
2158	2480	2647	2258	2712	2977	2403	2555		2775	3147	1686	1857	2293	1677	2316
3072	2786	2909	2346	2864	2841	2450	2582		2595	2242	1677	1918	1846	1605	2134
3198	2110	2026	2808	3550	2359	2662	2532		1969	2170	1985	1866	1899	2258	2158
2755	1999	1791	2858	3216	2437	2450	3596		1768	2819	1687	1826	1931	2748	1699
2009	2366	1983	2812	3378	2366	3848	4158		1954	3253	1709	1919	1879	2606	2074
1986	2681	2163	1883	2445	2450	4209	3691		2440	3209	1361	1776	2486	2430	2313
2256	2564	1973	2051	2614	2492	2828	2699		2558	2794	1622	2010	2746	2752	2464
2110	1964	2385	2012	2562	2767	2452	2265		2797	2914	1309	1735	2256	2876	1715
2572	2040	2373	1907	2546	2415	2528	2576		2363	2993	1365	1714	2171	2774	1647
2072	2573	1741	1858	3618	3117	3353	2238		1881	2118	1103	1889	2388	2258	1598
1952	2731	1938	2656	3802	2880	3742	2823		1776	2011	1240	1742	2733	2617	1657
1775	2232	1923	2552	3122	2327	2760	2484		2124	1978	1243	1473	2175	2085	1762
2775	1975	1863	1919	3147	2305	2805	2717		1785	2630	1712	2367	2258	1829	2404
2298	1854	2016	2046	2996	2328	2909	2435		1577	2518	1131	1600	2171	1657	2150
1905	1752	1856	1936	2316	2556	2465	4467		2024	2411	1113	1618	2370	1492	2239
1684	1562	2071	1958	2195	2504	2669	4166		2398	2086	1261	1711	1963	1874	1754
1920	2179	1720	2484	2091	2213	3490	3859		2652	2153	1102	1678	1823	2310	1588
1826	2500	1939	2672	2353	2321	3638	3760		2031	2820	1346	1604	1845	2178	1651
2465	1900	1586	1952	2187	2214	2745	2469		1659	2843	1106	1558	1833	2162	1712
2504	1808	1667	1995	2158	2655	2821	2569		1604	2106	1153	1570	1863	1761	2280
1835	1827	1622	1943	2156	2570	3279	2596		1548	1980	1132	1615	1955	2002	2419
1832	1689	1743	1946	2214	2252	2493	2648		1388	1895	1333	1752	1795	2064	1779
1937	1964	2179	2053	3135	2488	2597	2680		1442	2010	1241	1967	1815	2315	1711
1880	2359	1599	1842	3118	2218	2732	2538		1714	1926	1586	1728	1691	1844	1738
1882	1982	1493	1888	3294	3089	2522	2678		2107	1845	1544	1768	1884	1783	1840
2754	1857	1600	1852	2317	2436	3738	4255		2108	2085	1592	1653	2328	1820	2302
2688	1957	1659	1906	2344	2248	3369	4122		2273	1980	1123	1632	2002	2676	2493
2553	1867	1741	2543	2450	2484	2559	3453		2574	1857	1242	1663	2287	2909	2181
2130	2242	1670	2594	2322	2141	2765	3543		1998	1903	1631	1623	2104	1835	1754
2034	2379	2376	2440	2331	2229	3598	2430		1621	2249	1074	1790	1804	1739	1712
1942	1880	2378	2174	2763	2714	2591	2754		1512	2283	1230	1633	1779	1838	1762
2044	1756	2146	2045	2280	2677	2723	2587		1561	1933	1468	1818	1841	1712	1723
2017	1756	1653	1919	2273	2261	2593	2462		1436	1896	1124	1702	2107	1792	2201
2777	1945	1659	1941	2120	2230	3283	2580		1408	1805	1134	1726	1876	1816	2532
2906	2342	1817	2750	2303	2283	3610	2516		1390	1794	1111	2252	1812	2430	1756
2411	2440	1612	2075	1959	2007	2665	2374		1421	2584	1226	1703	1857	2329	1674
2084	1700	1578	2026	2065	2389	2789	2221		1983	1877	1160	1718	1815	2920	1715
2130	1816	1690	1911	2745	1837	3666	2424		2124	1811	1440	1759	1866	2633	2336
1978	1890	1725	1960	2718	2222	2966	2613		2336	1804	1385	1785	2540	2224	2271
2035	2210	1715	2049	3311	2356	3206	3311		2593	1806	1629	1951	2010	1778	1811
2896	2447	1730	2623	2403	2347	2702	4143		1707	1829	1251	1868	2233	1859	2423
1998	2008	2457	2907	2393	2793	2846	4026		1634	1913	1212	1612	2440	1871	1720
2061	1854	2225	2334	2441	2123	2690	4431		1619	2253	1281	1696	2439	1860	1773
2022	1854	2280	2295	2214	2141	3642	3639		1423	2331	1294	1877	1921	1737	1788
2682	2285	1857	2110	2078	1890	3197	4358		2056	1913	1216	1668	1849	1740	2214
2354	2161	1776	2029	2111	2388	2789	3667		1498	1862	1216	1694	2122	1687	2489
2231	1764	1691	1938	2056	2402	3489	3995		1543	1864	1590	1838	2546	1617	2240
2240	2088	1717	2761	2235	2767	4934	2784		1494	1773	1476	1817	2416	2001	1948
2231	2378	1716	2132	2136	2328	4093	2540		1467	1831	1189	2009	2302	2629	1677
2466	2162	1712	2062	2905	2445	4268	2857		1553	1858	1229	1695	2184	2669	1732
2525	2106	1684	2032	3116	2324	3443	4116		1592	1774	1098	1690	2277	2898	2371
2092	2054	2149	2150	3053	2253	3368	4408		1548	2420	1270	1679	2305	2683	1999
2815	1991	2354	2139	2231	2688	4302	4391		2124	2379	1244	1742	2463	2696	1771
2476	2264	2046	2690	2374	1962	3119	4493		1942	2595	1253	1654	2352	2699	1637
2366	2337	1786	2829	2345	2366	3566	3424		2088	1852	1536	1917	2213	2601	1660
2213	1987	1880	2132	2228	2807	3394	4732		2439	1904	1477	1790	1846	2649	2483
2544	1965	1703	2059	2202	2256	2739	4689		2336	1865	1249	1786	2001	2434	2356
2795	1994	1958	2319	2261	2330	3678	3934		1574	1899	1191	1870	2436	2625	2374
2530	2430	2437	2926	2363	2290	4638	4680		1498	1820	1190	1763	2757	2538	1764
2375	1887	2726	3007	2393	2724	4207	4321		1473	1794	1221	1763	2313	2719	1616
2903	1881	2403	2262	3264	2700	3985	4292		1538	1709	1182	1701	1834	1721	1706
3039	1980	2024	2210	3171	2395	3074	4841		1546	2659	1280	1680	2037	1720	1443
2718	1839	2126	2766	3114	2172	2859	3964		1470	2539	1725	1972	1941	1533	1868
2580	2439	2489	2897	2528	2165	3835	4908		2136	2466	1627	1636	1731	1689	2273
2953	2717	2222	2795	2464	2930	2986	4445		2061	2117	1844	1710	1867	1762	2262
3005	2105	2148	2333	3347	2896	3105	4906		2189	1959	1254	1840	1687	1424	1803
3256	2045	2182	2670	3021	2382	4057	3959		1809	2127	1369	1876	2683	1756	1663
3079	2104	2407	2734	3441	2721	4727	4222		2187	2795	1949	1964	2277	2104	1752
2861	2516	2525	3167	3080	3277	4542	4854		2172	2672	1833	2011	2237	1849	1698
3628	2373	2196	2462	3487	3268	4749	4090		2136	2281	1425	1788	2306	2103	2272
3118	2265	2537	3123	3527	3338	4904	4146		2410	2647	1394	2211	2577	1685	2207
3010	2346	2857	3291	3163	2274	4779	2699		2461	2801	1979	1867	1967	1699	1708
3173	2201	2776	2545	3758	2930	3242	2745		2719	2975	1943	1869	1930	1628	1675
2758	2704	2715	2648	3174	3193	2986	2775		1790	3294	2042	1918	1892	1699	2133
3090	2611	2309	2628	3761	3237	3619	2819		2316	2193	1508	2326	1970	1679	2393
2658	2487	2184	3377	3537	2878	4246	2576		2401	2847	1820	2005	2017	1607	1707
3447	2736	2677	3287	3599	2669	3344	4353		2305	2877	1628	1980	1952	1560	1712
3601	2778	2711	3129	2895	2944	4084	4817		2470	3123	1219	2053	2458	1771	1901
2971	2860	2188	2275	2982	3100	4308	4387		2722	2950	1392	1732	2351	1643	2294
2657	2678	2197	2676	3665	2536	4781	4092		2845	2229	1928	2138	2224	1707	2385
3272	2815	2636	3209	3752	2779	4084	4840		2766	2768	1715	2010	2702	1582	2491
2618	2408	2280	2604	2750	2964	4235	4129		2680	3222	1372	1939	1933	1500	1665
2635	2823	2531	2403	3853	3174	4323	4506		2828	2534	1297	1987	1865	1536	1706
2837	2360	2888	3017	3911	2436	3278	4304		2302	2687	1279	1886	1977	1547	1682
3452	2728	2870	2645	3760	2533	2935	3368		2026	2569	1844	1767	2659	1598	2411
2635	2912	2052	2357	2935	2734	3982	2750		2065	3271	1523	1730	1919	1569	1662
2970	2383	2501	3026	3987	3283	2799	2698		1886	2376	1339	1949	1896	1462	1668
2618	2216	2197	3060	3687	3299	3835	2557		1943	3003	1257	1662	1899	1938	1674
2894	2128	2119	2989	2764	3149	4056	2580		1880	3210	1839	1690	2063	2460	1522
3411	2166	2558	3055	2799	2365	4122	2526		1949	2416	1786	1783	2808	2858	2249
3081	2596	2735	2263	3653	2890	4067	2559		2154	3048	1318	1602	1921	2383	2313
3076	2704	2171	2404	3627	3001	2978	2846		1757	2889	1336	1760	1919	2788	1735
2409	2443	2196	2472	2861	2660	2945	2539		2391	2754	1289	1569	1940	2624	1517
3341	2613	2378	2936	3572	2742	4865	2512		2404	2374	1512	1680	1872	2730	1724
3057	2143	2720	2371	3756	2874	4439	4673		2864	2708	1368	1658	2421	2266	2236
2573	2314	2255	2698	3583	3021	4541	4690		2926	3022	1856	1919	2486	2003	2453
2743	2090	2167	2335	2829	2501	3987	3906		2353	2258	1556	1650	2562	1740	1850
3267	2289	2595	3172	3278	3356	4328	4552		2011	2871	1447	2007	2359	1764	1704
2630	2044	2183	2869	2988	2725	3560	4145		1790	3161	1445	1716	2815	1773	1751
3001	2304	2181	2213	3415	2465	3659	4549		2648	3210	1934	1981	2354	1856	1888
3548	2463	2140	2566	3102	2838	2389	4144		2269	2396	1935	1979	2654	1651	1715
2875	2079	2461	2844	3028	3248	2941	3535		2427	3187	1350	2048	1927	1618	2380
2336	2582	2888	2723	2596	2419	3976	3307		2259	3154	1895	2476	2035	1489	2263
2468	2481	2615	3326	3312	2433	4772	2572		2015	3233	1674	2142	2059	2321	2151
2880	2128	2255	3082	3656	3022	3833	2464		1869	2801	1369	1756	2338	2456	1580
2585	2157	2112	2309	3457	2110	2402	2405		2109	2598	1407	1675	1842	2782	1819
2408	2596	2174	2266	2668	2280	2434	2593		2213	2828	1432	1803	1790	2739	1686
2863	2081	2219	2808	2964	2707	3450	2616		2606	2786	1914	2078	2587	2574	2197
2552	2343	2823	2124	3484	2101	2535	2322		2708	2489	1858	1837	2763	2624	2439
2219	2170	2609	2244	3533	2851	2541	2669		2260	3155	1714	1849	2205	2479	1742
2929	2588	2148	2815	2801	2785	2538	4958		1828	2970	1629	2116	2175	2625	1468
2912	2462	2143	2717	2623	2368	2530	4225		1650	2977	1791	1923	1917	2282	1736
1993	2002	2623	2372	2538	2295	4111	3667		1533	2810	1544	1813	2180	2776	1523
2156	1940	2799	2693	2442	2250	3237	3147		2335	3103	1308	1918	1951	2604	1724
2687	2491	2604	2326	3461	2156	2524	2178		1980	2409	1498	1782	2075	1579	1657
2114	2193	2475	2374	3655	2921	4571	2715		2640	3143	1240	1784	1814	1795	2438
1902	2402	1907	3040	3685	2383	4050	2705		2784	3074	1774	1791	1909	1713	2141
1936	2569	2074	2727	3162	2375	3106	2590		2406	2833	1082	1508	2289	1868	2172
1930	2882	1964	2109	3249	2042	2562	3972		1989	2570	1395	1789	2599	1822	1627
2121	2594	2011	2120	2716	2661	3628	3889		1702	2492	1640	1776	2235	1785	1729
2802	1982	2269	1999	2539	1964	2593	3840		1550	2276	2069	1636	2428	1697	1586
1998	1875	2420	2048	2595	2298	2560	2395		1538	2656	1669	2110	2182	1597	1613
1966	2512	1850	2046	2455	2719	2564	2670		1507	2324	974	1511	2426	1610	1733
1900	2600	1940	1852	2374	2669	3690	2576		1492	2699	1070	1577	2366	1636	2371
1873	1783	1790	2908	3004	1859	2428	2564		1554	2215	1090	1331	2164	1562	2433
2480	1771	1796	2534	2334	2165	4098	2781		1420	2337	1078	1516	2130	1625	1718
2406	1874	2344	1950	2044	2617	3144	2636		1408	2293	1101	1578	2337	2278	1656
2002	2112	2100	1987	2262	2408	2481	2837		1865	2565	1163	1466	2064	2378	1723
1893	2566	1861	1988	2439	2434	2979	2516		2186	2475	1066	1574	1741	1897	2281
2113	2734	1832	2090	3490	2178	2476	4576		2185	2268	1072	1565	1766	1778	2110
1784	2329	1935	2034	3380	2084	2580	3916		2503	2421	1495	1543	1596	1780	2452
1726	1763	2499	2732	3034	2006	2939	4132		2536	2354	969	1306	1824	1776	1596
1838	1890	2296	2702	2424	1807	3540	2840		2079	2102	1177	1050	1712	1575	1693
2395	1815	1813	2185	2274	1885	2982	2507		1777	2159	1103	1244	1790	1596	1663
2711	1833	1963	2125	2210	2541	3924	2724		1723	2060	1158	1636	2157	1719	2040
2554	2749	2409	2168	2210	2473	2244	2421		1653	2024	1177	1663	2698	1568	2173
2170	1966	1758	1977	2084	2271	2254	2673		1523	2815	1613	1737	2835	1658	2382
2060	1880	2046	1976	2326	2028	2818	2507		1608	3001	1669	1749	2424	1633	1981
1857	2403	1808	1941	2816	2148	3135	2383		1560	2628	1570	1831	2300	1592	1721
2447	2050	2329	2509	3187	1978	2165	2553		1553	1976	1595	1838	2458	2401	1680
2053	1963	2221	2969	3068	1992	2421	2705		2028	2099	1146	1572	2510	2516	2237
2015	2431	2022	2690	2398	2137	2441	3376		2177	1950	1223	1628	1873	2559	2480
1986	1723	1909	2015	2184	2350	2319	3935		2141	2104	1243	1699	1847	2408	1650
2014	1732	1956	2001	2174	1922	3914	3939		2517	2540	1248	1696	2230	1672	1699
2577	1903	1799	1950	2084	1999	3567	3287		2514	2740	1216	1615	1919	1665	1705
2704	2088	1778	1988	2182	2038	2374	3906		1749	2259	1530	1882	1887	1845	2152
2051	2759	1785	1946	2523	2542	2608	2548		1581	2033	1505	1158	2052	1884	2279
1984	1834	1775	1915	2189	2362	3636	2577		1527	2017	1305	1613	1888	1693	2128
1991	1942	1856	2644	2323	1984	2871	2471		1513	2067	1298	1768	1797	1704	1627
1803	1893	1906	2780	2307	2058	2540	2620		1673	2304	1378	1587	2756	2422	1782
2002	1679	2475	2816	2231	2114	2419	2644		1467	2608	1282	1778	2394	2688	1612
2422	2471	2506	2415	2765	1978	2679	2605		1440	2320	1300	1727	2153	2414	1621
2353	2534	2402	2291	3050	2115	3054	3885		1504	2065	1274	1725	1889	2584	2400
1994	1894	2091	2182	2785	2538	3895	3899		1546	1962	1266	1681	1854	2638	2346
2864	1964	2071	2110	2908	2450	2613	4077		1535	2165	1358	2149	1808	2656	1799
2604	2468	1983	2028	2707	2512	2782	3996		2428	2953	1533	2194	2283	2464	1638
1797	1829	1767	1838	2450	1942	4368	4335		2238	1854	1512	1510	2520	1976	1653
1716	1807	1832	2062	2454	1976	4014	3775		2459	1878	1120	1582	2338	1654	1665
1801	1846	1824	2056	2355	2005	4386	2456		2577	1885	1230	1775	2679	1834	2380
1796	2336	1814	2767	2257	1850	3827	4056		2459	1893	1172	1667	2220	1568	2479
1714	2000	1799	2802	2350	2030	3558	4059		1801	1848	1134	1653	2226	2321	2075
2702	1919	1725	2430	2168	2164	3754	4744		1678	1931	1123	1601	2179	2644	2167
2181	1857	2541	2389	2164	2360	3742	3815		1650	1907	1094	1408	2005	2632	1798
2191	1867	2448	2287	2123	2400	2832	4544		1619	1836	1625	1733	2475	2690	1592
1989	1771	2069	2008	2979	2986	3670	4039		1750	2456	1829	1797	1876	2424	1537
2014	2417	1956	2106	3431	2208	3406	4790		2345	2892	1665	1719	2004	2704	1639
1869	1998	1922	2739	3226	2408	3274	4756		2406	1953	1784	1792	1896	2545	2206
2520	1912	1775	2598	2529	2259	3284	4650		2528	1972	1450	1994	2809	2637	1682
2741	1863	1834	2686	2554	2328	4173	4883		2748	1996	1239	1465	2067	2555	1707
2870	2175	1826	2203	2435	2186	4609	4791		1927	2015	1315	1438	2179	2614	1832
2377	2523	2325	2326	2320	2238	4285	4888		2250	2437	1244	1777	2256	2460	2472
2457	1879	2469	2143	2222	2737	4156	4640		2524	2620	1274	1397	1932	2691	1930
2610	1885	2029	2804	2336	2691	3058	4968		2607	1982	1791	1232	1997	2529	1561
2358	2237	2099	2917	3096	2973	2767	4308		2174	2034	1600	1762	1931	1671	1622
2476	1991	2064	2390	3063	2176	3367	3763		1782	1964	1371	1494	1891	1709	2259
3026	1993	2114	2371	2407	2452	3926	4924		2087	2312	1298	1763	1926	1613	2198
2781	1961	2325	2484	2504	2596	4164	3691		1710	3030	1704	1684	2045	1667	2420
2719	2690	2216	2921	3290	2416	3676	4049		2199	2316	1174	1708	1884	1569	1669
3016	2136	2677	3102	3599	2999	3114	2945		2528	2918	1295	1820	1997	1529	1609
2971	2152	2582	2623	3499	3106	3092	2846		1986	2594	1842	1729	2587	1879	1665
3165	2476	2750	3409	3356	2785	4012	2618		2260	2817	1229	1789	2264	1516	1641
3038	2317	2543	2667	2833	2342	4327	2885		2456	2731	1859	1848	2257	1510	2288
2728	2542	3020	3333	3394	2644	4674	2954		2509	2548	1861	1932	2278	1503	2290
3061	2508	2378	2668	3006	3213	3537	2867		2717	2428	1419	1907	2485	2122	2195
2805	2435	2105	2994	3573	3177	3297	2745		2881	3010	1592	1466	1908	1535	1642
2721	2097	2933	3382	3023	2488	2779	4206		2747	2907	1384	1759	1904	1484	1724
3508	2492	3015	3280	3561	2246	3511	4937		2761	2984	1673	1873	1799	1604	1666
2855	2872	3043	2580	3821	2706	4517	4918		2582	3041	2124	1866	1906	1466	2269
3126	2655	2279	2884	3701	3052	3251	4972		2039	2967	1991	2317	2178	1440	2477
2476	2647	2118	3375	3145	2933	3972	3662		2003	2858	1697	1675	1757	1358	1638
3344	2234	2427	2894	3844	2811	4840	3847		1850	2886	1401	1757	2598	1361	2245
3029	2158	2861	2647	3296	2506	3527	4186		2057	2539	1226	1722	2310	1654	1731
2856	2271	2822	3370	3125	3052	2945	3139		1847	2714	1394	1701	2098	1499	1680
2669	2569	2265	2524	3833	3259	3376	2760		2539	2877	1333	1635	2374	1476	1775
2713	2651	2386	2883	3403	3332	4014	2874		2765	3167	1282	1755	2366	1394	1576
3355	2371	2167	3110	3614	2102	4427	2744		2782	3222	1837	1828	2540	1717	1796
3228	2207	2165	2384	3967	2885	5246	2625		2820	2413	1733	2368	2409	1574	2306
3180	2217	2655	2561	3782	3104	4851	2610		2251	2513	1659	1825	1791	1473	2559
2730	2629	2969	2751	3579	2540	3455	3824		2102	2835	1375	1827	1914	1497	1676
2715	2597	2942	3186	2883	3167	4935	4883		2614	2551	1417	1788	2031	1541	2237
3183	2697	2695	2427	2937	2462	4750	4366		2400	2413	1553	1785	2098	1492	2241
3238	2117	2089	2478	2790	3113	3164	4621		2829	3139	1407	1892	1746	1748	2308
2942	2182	2363	3024	3644	3031	3247	4289		2238	2780	1318	1631	2075	2474	2067
3292	2253	2350	3134	3795	2721	3959	2964		1896	2900	1877	1809	1613	2581	1656
2734	2720	2051	2492	3260	2492	4375	2586		1779	3451	1156	1405	1905	2480	1672
2788	2076	2583	2719	3566	3079	4885	2660		1829	2623	1351	1783	2628	2569	1667
2619	2295	2631	3304	3280	2494	4124	2607		2458	3088	1804	1744	2606	1930	1647
2693	2597	2791	3077	2890	3117	2824	2793		2624	3140	1745	1673	2181	1773	2240
3499	2302	2642	3669	3717	3199	3067	4317		2659	3438	1348	1571	2284	2645	2260
2921	2641	2310	2536	3380	2515	2775	4521		2817	2744	1429	1702	2280	2682	1562
3378	2524	2467	2504	2808	2793	3996	4212		2921	3033	1878	1886	2484	2570	2164
2893	2592	2291	3010	2699	2935	4815	4452		3047	2662	1247	1697	2273	2692	2278
2799	2619	2518	2698	2931	2898	4695	4162		2142	2538	1315	1784	2424	2088	2240
3384	2271	2421	2721	3155	3194	4423	3126		1969	3021	1832	1287	2097	1757	1887
3400	2366	2341	2960	3513	2673	4164	2708		1836	2765	1705	1731	2147	1729	1550
3484	2281	2547	2561	2907	2371	2849	2837		2155	3113	1323	1149	1873	1494	1681
3053	2173	2811	3367	3031	3174	2843	2586		2574	2281	1703	1589	1932	1682	1554
2590	2254	2136	3246	3138	2626	2755	2850		2718	3180	1722	1681	2000	2555	1521
2829	2759	2415	3181	2856	2288	3850	3082		2537	3123	1407	1740	1867	2678	2398
2963	2099	2687	2963	2780	2443	3567	4208		2055	2963	2019	1449	1988	2582	2503

## Sheet: Fig.3g
AAV-GFP	AAV-NachBac
613.541	305.445
371.586	514.006
274.243	155.089
370.242	21.0938
679.664	53.2182
498.877	102.017
518.878	18.5055
723.067

## Sheet: Fig.3h
AAV-GFP			AAV-NachBac
Day	Night		Day	Night
2194.73	2808.27		1912.48	2217.93
1978.23	2349.82		2088.36	2602.36
1959.39	2233.64		1283.88	1438.96
2137.29	2507.53		1853.16	1874.26
2630.52	3310.18		2051	2104.22
2301.23	2800.11		2269.95	2371.96
2764.27	3283.14		1933.8	1952.31
3042.7	3765.76

## Sheet: Fig.3i
		AAV-GFP										AAV-NachBac
0.04	0.25	0	0	-0.03	0	0	0		0	0.11	0	-0.0100002	-0.0100002	0	0.03
0	0.12	0.11	0.12	0	0	0	-0.01		0	0.02	-0.00999975	0	0	0	0
0	-0.01	-0.01	0.18	-0.01	0	0	0		0.00999999	-0.00999999	0.17	-0.00999928	0	0	0
-0.01	0	0	0	0.08	0	0.01	0.01		0	0	-0.00999975	-0.0100002	0.0599999	0	0
0	0	0.01	0	-0.01	-0.01	0.01	0		-0.00999999	0.03	0	-0.0100002	0.0700002	0	0
0	0	-0.01	0	-0.01	0	0.29	0		0.00999999	-0.03	0	0	0	0	0
0	0	0	0	0	0	0	0		0	0.03	0	-0.0100002	0.02	0	0
0	0	0	0	0	0	0.01	0.01		0	0.0300002	-0.0100002	-0.0100002	-0.02	0	0
0	0	0	0.02	-0.01	0.11	0	0.01		0	0	0	-0.00999928	0	0	0
-0.01	0.25	0.12	-0.02	0	0	0	0		0.03	0	0.19	-0.0100002	-0.0100002	0	0
0	-0.01	-0.01	0	0	0	0	0		-0.02	0	0	0	0	0.02	0
0	0	0.14	0	-0.01	0	0.01	0		0.00999999	0	0.02	0.0299997	0	-0.02	0
0	0	-0.01	0	0.02	0	0	0.01		0	0	-0.0299997	0	0	0	0
0	0.02	0.01	0.02	0.1	0.09	0.01	0		0	0	0	0.14	-0.00999975	0	0
0	-0.02	-0.01	0	0.17	0	0	0.26		0.00999999	0.25	-0.0100002	0.14	0	0	0
0.03	0	0	0	-0.01	-0.01	0	0		0	0	0.0100002	0	0	0	0
-0.02	0	0	0	0	0.01	0.01	0		0	0	-0.0100002	0.45	0.02	0	0
0	0	0.02	0	0	-0.01	0.01	0		0.00999999	0.02	0	-0.0100002	0	0	0
0	0	-0.01	0	-0.01	0.16	0.34	0		0	-0.02	0	-0.0100002	0	0	0
0	0	0	0	0	0	0	0.01		0	-0.0100002	0.33	0	0.02	0	0
0	0	0	0	0	0	0.01	0		0.00999999	0	0	-0.0100002	-0.02	0	0
0.02	0	0	0.01	0	0	0	0.01		0	0.0100002	-0.00999975	-0.00999928	0	0	0
0	0	0.22	0.03	0.01	0.03	0	0		0.03	-0.0100002	0	-0.0100002	0	0	0
0.02	0.03	0	0.08	-0.01	0.15	0	0		-0.02	0	0	-0.0100002	0	0.02	0
0	0	-0.01	-0.01	0	0	0.01	0		0	0.0900002	0.02	0.0200005	-0.0100002	-0.00999999	0
0	0	0	0	0.02	0	0	0		0.00999999	0.0500002	-0.0300002	-0.0200005	0	-0.00999999	0
0	0.02	0	0	-0.02	0	0.13	0.01		0	0.27	0	0.0200005	0	0	0
0	-0.03	0	0	-0.01	0	0	0		0	-0.0100002	0	0.12	0	0.00999999	0
0.02	0	0	0	0	0	0	0		0	0	0	0.3	0	0	0
-0.02	0.3	0	0.01	0	0.01	0	0		0	0	0.04	0	0	0	0
0	0	0.01	0	0	0.07	0.01	0.01		0	0.0300002	0	0.0499992	0	-0.00999999	0
0	0	-0.01	0.11	0	0.06	0	0		0.00999999	-0.0300002	-0.00999975	-0.00999928	0.2	0.00999999	0
0	0	0	0	-0.01	-0.01	0	0		-0.00999999	0	0	-0.0100002	0.0299997	0	0
0.18	0	0	0	0	0	0	0		0.00999999	0	0	-0.0100002	-0.00999975	0	0
0	0	0	0.01	0.1	0	0	0.02		0	0	-0.0100002	0	-0.0100002	0	0
0	0.02	0	-0.01	0	0	0	-0.01		0.0300002	0	0	0.2	0	0	0
0	0.12	0	0	0	0	0	0		-0.02	0	0	0.55	0	0.00999999	0
0	0	0	0	0.11	0	0.01	0		0	0.16	0.0300002	0.0199995	0	-0.00999999	0
0	0	0	0.01	0.02	0	0	0.01		0	0.24	-0.04	-0.0299997	0	0	0
0	0.02	0	0	-0.02	0.22	0	0		0.00999999	0	0	-0.0100002	-0.00999975	0	0.3
0	-0.02	0	0	0	0	0	0		0	0	0	0	0	0	0
0.01	0	0	0.11	-0.01	0	0	0.01		0	0	0	0.0500002	0	0	0
-0.01	0.11	-0.01	0	0.01	0.01	0.01	0		0	0	0	0.0999994	0	0	0
0	0	0.02	0	0	-0.01	0.01	0.01		0.00999999	0.28	-0.0100002	0.0300007	0	0	0
0	0	-0.02	-0.01	0.17	0	-0.01	0		0	0	0	-0.0100002	0	0	0
0	0	0.01	0	0	0.01	0.01	0		0	-0.00999975	0	-0.0100002	0.00999975	0	0
0	0	0	0	-0.01	0	0	0		0	0.00999975	0	-0.0100002	0	0	0
0	0	0	0.01	0	0.15	0	0.02		0	0	0	-0.00999928	0.0800004	0.08	0
0	0	0	-0.01	0	0.16	0	-0.01		0.7	0	0.04	0	-0.0100002	0.02	0
0	0.15	0	0	0	0.03	0	0		0.22	0	0	-0.0100002	0.0100002	0.04	0
0	0.16	0	0	0	0	0.01	0.07		0.38	0	0.02	0.0199995	-0.0100002	-0.02	0
0	0.1	0	0	0.02	0	0.14	0.18		0.0100002	0.16	-0.02	-0.0299997	0	0	0
0	0.02	0	0.03	-0.02	0	0	0		0.00999975	0.0999999	0	-0.0100002	0	0	0
0.09	-0.02	0	0	0	0.01	0	-0.02		0	0	0	-0.00999928	0	0	0
0.02	0	0.08	-0.01	0	0	0	0.01		0.0100002	0	0	0	0	0	0
-0.02	0	0.15	0	0	0.15	0	0.14		0	0	0	0.00999928	0	0	0
0	0	0.01	0	-0.01	-0.01	0.02	0		0	0	0.19	0	0	0	0
0	0	-0.02	0	0.04	-0.01	-0.01	-0.01		0.00999975	0.24	-0.00999975	0.330001	0	0	0
0	0.02	0	0	0.15	0	0	0		0.0600004	0.13	0	0	0.18	0	0
0	0	0.01	0	0	0	0	0.01		0.43	0	0	-0.0100002	-0.02	0	0
0	0	0	0.02	0	0	0	0.01		0.02	0	-0.0100002	-0.0100002	0	0	0
0	0.07	-0.01	0	0	0.28	0.01	-0.01		0.19	0	0	-0.0100002	0	0	0
0	0.17	0	0.17	0	0.01	0	0		0.22	0	0	-0.0100002	0	0.05	0
0	0.1	0.01	0.08	0	-0.01	0.04	0.01		0.02	0	0.02	0.0200005	0	0	0
0.13	0.13	0	-0.01	0.01	0	0.01	0		0.04	0	-0.02	-0.0299997	0	0.02	0
0.22	0.15	0	0	-0.01	0	0	0.01		0.0100002	0	-0.00999975	-0.0100002	-0.00999975	0	0
-0.01	0	0	0	0	0	0	0		0.0500002	0.35	0.11	0	0	0	0.11
0.02	-0.01	0.08	0	0.09	0	0	0.03		0	0.04	0	-0.0100002	0.00999975	0	0.03
-0.02	0	0.03	0	0.04	0.02	0	0.25		0	0	-0.00999975	-0.0100002	0	0	0
0	0	0.14	0	0	0.14	0.01	0		0	0.0300002	0	0	-0.00999975	0	0
0	0	-0.02	0	0	0.02	-0.01	0		0.00999975	-0.0300002	0	0	0.39	0	0
0.14	0	0	0	0	-0.01	0.04	0		0	0	0	0.42	0.02	0	0
-0.01	0	0	0	-0.01	0.01	0.12	-0.01		0.0100002	0	0.37	0.200001	-0.02	0	0
0	0	0	0.24	0.1	-0.01	0.16	0.02		0	0	-0.00999975	0.28	0	0	0.00999999
0.28	0	0.1	-0.02	0.05	0.23	0	-0.02		0.02	0	0	-0.0100002	0	0	0.03
0.11	0	0	0	0	0	0	0		-0.02	0.0600004	0	-0.0100002	0	0.02	0
-0.01	-0.01	0.01	0	0	-0.01	0	0		0.0499997	0.0999999	0.0299997	0.0300007	0	-0.02	0
0	0	0	0	0.17	0	-0.01	0		0.16	0	-0.0299997	0.0999994	0	0.00999999	0
0.14	0.16	0	0	0.12	0	0.16	0.01		0	0	0.33	0.23	0	0.00999999	0
-0.01	-0.03	0.1	0	0	0.11	0.01	0		0.17	0	-0.0100002	0	0	0.07	0
0.16	0.01	0	0	0.16	0.1	0	0		0	0	0.0100002	0.559999	0.33	0	0
0.07	0	0	0.46	0	0.01	0	0.41		0.18	0.0599999	0.13	0.320001	-0.00999975	0	0
0	0.03	0.01	0	0	-0.01	0.14	0		0	0.25	0.25	0.0699997	0	0	0
0.06	0.31	0	0	0.38	0	-0.01	0		0.00999975	-0.02	-0.0100002	-0.0100002	0	0	0
0.18	0.23	0.14	0.14	0.15	0.3	0.2	0.14		0	0	0.23	0.0600004	0.02	0.00999999	0
0	0.02	0.17	0	0.2	0.18	0.04	0.11		0	0	-0.00999975	0.21	0	-0.00999999	0
0.17	0.05	0.24	0.15	0.12	0	0.02	0.01		0	0	0	0.219999	0.12	0.00999999	0
0.13	0.19	0	0.21	0.1	0	0.18	0.12		0.0300002	-0.0100002	0.26	0.14	0	0.02	0
0.05	0.17	0	0	-0.01	0	0.01	-0.01		-0.02	0	0	0	0	0.02	0
0.01	0.14	0	0	0	0.14	0	0.23		0	0.1	0.02	0.19	0.24	0.04	0
0.04	0.03	0	0.22	0.21	0.22	0.05	0		0	0.16	-0.0299997	-0.04	-0.00999975	0.16	0
0.02	0.04	0	0	0.14	0	0.31	-0.01		0.00999975	0.12	0	-0.00999928	0	0.00999999	0
0.01	-0.02	0.06	0	-0.01	0	0	0.24		0	0	0.04	0.2	0	0	0
0.17	0	0.01	-0.01	0.23	0.02	0.16	0		0.0700002	0	0	0	0.36	0	0
0.23	0.11	0.12	0.2	0.19	0.21	0.18	0.18		0	0	0.14	0.0799999	0	0	0
-0.01	0	0.01	0	-0.01	0.18	0.07	0		0.19	0.0300002	0	0.1	0	0	0
0.01	0.09	-0.01	0.06	0.11	0	0.09	0.2		0	-0.0300002	0	0.0699997	0.0999999	0	0
0.12	-0.01	0	0	0	-0.01	0.01	0		0	0	0	0	0.16	0	0
0	0	0	0	0	0	0.12	-0.01		0.00999975	0	0.02	-0.0100002	-0.02	0	0
0	0.41	0	0.01	-0.01	0	0	0.01		0	0	0.11	-0.0100002	0	0.04	0
0.14	0.24	0	0.06	0.12	0	0.06	-0.02		0.02	-0.00999975	0.34	-0.00999928	0.0900002	0	0
-0.01	0.11	0	0	0.13	0.1	0.14	0		-0.00999975	0	-0.00999975	0.00999928	0.23	0.00999999	0
0	-0.01	0	0.12	-0.01	0.09	0	0		0	0	0.0299997	0.19	-0.0100002	-0.00999999	0.19
0.11	0	0	0.11	0.22	0	0	0		0	0	-0.0299997	0.2	0	0	0
0	0.02	0	0	-0.03	0	0	0		0.00999975	0.0899997	0	0.0900002	0	0	0
0.03	-0.02	0	0	0	0.24	0	0		0	-0.00999975	-0.0100002	0.0599995	0	0.05	0
0.19	0.13	0.12	0.25	0.1	0.15	0.04	0.12		0	0	0.0100002	0.14	0.27	0.0600001	0
0.01	0	0.16	-0.01	0	0.01	0	0		0	0.4	0	-0.0100002	0.0500002	0.00999999	0
0	0	0.01	0	0.18	-0.02	0.18	0		0	0.0299997	0.31	-0.0100002	0.02	0	0
0.07	0.18	-0.01	0	0.08	0	0.16	0		0	-0.0299997	0.19	-0.00999928	0	0	0
0	0.06	0	0	0.17	0	0.09	0.01		0.0100002	0.00999975	0	0	0.02	0	0
0.13	0.06	0	0	-0.01	-0.01	0	0.07		0	0	0	0	0	0	0
0	0	0	0.01	0	0	0.37	0.01		0	0	0	0.17	0	0	0
0.14	0	-0.01	0.2	0	0.2	-0.01	-0.02		0.0299997	0	0	0.0599995	0.29	0	0
-0.01	-0.01	0	0.04	-0.01	0.18	0	0		-0.02	0	0.43	0.0600004	0	0.02	0.14
0	0.12	0.05	0	0.28	0	0	0		0	0	0.2	0	-0.0100002	0.14	0
0.17	0.18	0.21	0.35	0.11	0.2	0.05	0.16		0	-0.00999975	-0.0299997	0.0199995	0	0	0
-0.01	0.25	0	-0.01	-0.01	0	0	0		0	0	-0.0100002	-0.00999928	0.17	0	0
0.05	0.02	-0.01	0.01	0	0.16	0	0		0.0100002	0	0	-0.0100002	0.110001	0	0
0	0	0	0.06	-0.01	-0.01	0	0		0	0	0	0	0	0	-0.00999999
0.03	0	0	0	0.01	0.06	0.01	0.28		0.4	0	-0.0100002	-0.0100002	0	0	0.0799999
0.13	0	0.01	-0.01	-0.01	0.18	-0.01	0		0.04	0.02	0	-0.0100002	0	0	0
0.05	0	-0.01	0	0.14	-0.01	0.03	-0.01		0	0	0.0900002	0.16	0	0	0
0.13	0	0	0	0.06	0	0	0		0	0.33	0.3	0	0.44	0	0
0	0	0.19	0.18	0	0	0	0.26		0.23	0.13	0.14	0.150001	-0.0200005	0	0
0	0.3	0	0.01	0	0	0.01	-0.02		0	0.23	0	0	0	0.0300001	0
-0.01	0	0	-0.02	0	0.07	-0.01	0		0.0299997	-0.0100002	-0.0100002	0	0	0	0
0	0	0	0	0.14	0.15	0	0		-0.02	0	0	0	0	0.00999999	0.05
0	0	0	0	-0.01	0.03	0.3	0		0	0	0.0200005	0.42	0.47	-0.00999999	0
0.03	0	0	0	0.02	0	0.11	0		0.0100002	0	-0.0300007	0.17	0	0	0
0.09	0.19	0	0.02	0.08	0	0.12	0		0	0	0.150001	0.22	-0.0100002	0	0
0	0.04	0.05	0.15	0	0	-0.01	0		0.00999975	0	0.38	0.26	0	0.03	0
0.06	0.04	0.22	0.28	0.3	0.11	0	0.24		0	0	0.00999928	-0.0100002	0	0.17	0
0.16	0.05	0.11	0	0.05	0.18	0.01	0		0	0	-0.00999928	-0.0100002	0	0	0
0	0	0.01	0.21	0.12	0.32	-0.01	0		0	0	0	-0.0100002	0	0.0600001	0
0.09	0	-0.01	0	-0.01	0	0	0.06		0.18	0.17	0	0	0	0	0
0.01	-0.01	0	0.07	0.28	0.06	0	0.21		0.22	0	0	0.0499992	0.280001	0.17	0
-0.01	0	0	0	0	0	0	-0.02		0.0199995	0	-0.0100002	0.150002	0.00999928	0	0
0	0.21	0	0.02	0	-0.01	0	0		0.0100002	0.25	0	0.0599995	0	0	0
0	0.22	-0.01	-0.02	-0.01	0	0.33	-0.02		0.0199995	0	0.42	0.229999	0.280001	0.0900002	0
0	-0.01	0	0	0	0.08	-0.01	0		-0.00999928	0	-0.0100002	0	0.21	0.02	0
0	0	0.26	0	0	0.07	0	0.41		0	0	0.0299997	0.0200005	0	-0.02	0
0	0	0	0	0.01	0	0	0		0	0	-0.0299997	-0.0300007	-0.0100002	0	0
-0.01	0	0	0	-0.02	-0.01	0	-0.01		0.00999928	0	0	-0.0100002	0	0	0
0	0.14	0	0	0.12	0.2	0	0		0	0	-0.0100002	-0.0100002	0	0.00999999	0
0.02	0.13	0	0.11	-0.01	0	0	0		0	0	0.0100002	0	0	-0.00999999	0
-0.02	-0.01	0	0	0	0.01	0.09	0		0.0100002	0	-0.0100002	-0.00999832	0	0.24	0
0	0.01	0.01	0	-0.01	-0.02	0.06	0		0	0.0299997	0	-0.0100002	0	0	0
0	-0.01	-0.01	0	0	0	0	0		0	0	-0.0100002	-0.0100002	0.31	0	0
0.01	0	0	0	-0.01	0	0.19	0		0.0100002	0.22	0	0.0299988	0.0199995	0	0
0.01	0	0	0	0	0	0	0.01		0	0	0	0.220001	-0.0199995	0	0.0599999
-0.01	0	0	0.01	0	0.1	0	-0.01		0	0	0	0.16	0	0	0
0	0	0	0.2	0	-0.01	0	0		0.0299997	0	0	0.039999	-0.0100002	0	0
0.01	0.4	0	0	-0.01	0	-0.01	0		-0.0199995	0.0699997	-0.00999928	0	0.0699997	0.02	0
-0.01	0	0	-0.01	0	0	0.01	0.01		0	0.05	0.0299997	0.0200005	0.0699997	-0.02	0
0	0	0	0	0.02	0	0	0		0	0	-0.0200005	-0.0300007	0	0	0
0	0.02	0	0	-0.02	0	0	0		0.11	0	0.160001	-0.00999832	-0.00999928	0	0
0.01	-0.02	0	0	0	0.29	0	0.12		0.21	0	-0.0100002	-0.0100002	0	0	0
0.01	0	0	0	0	0	0	0		0.15	0	0.0100002	0	0	0	0
-0.02	0	0	0	0	0.01	0.01	-0.01		0	0	-0.0100002	-0.0100002	0	0	0.0800002
0	0	0.01	0	0.08	-0.01	0	0		0	0.0299997	0	0	-0.0100002	0.0699999	0
0	0.05	-0.01	0	0.08	0	0.08	0		0.0100002	-0.0299997	-0.0100002	0	0	0.03	0
0.01	0.05	0	0	0.06	-0.01	-0.01	0		0.150001	0	0	0	0.0199995	0	0
-0.01	-0.01	0	0	0	0	0	0.01		0.04	0	0	0.139999	-0.0199995	0	0
0	0	0	0.01	-0.01	0.1	0	0		0	0.229999	0	0.16	0	-0.00999999	0
0.19	0	0	-0.01	0	0	0	0		0.0299997	0	0	0.120001	0	0	0
-0.01	0	0	0	0	0	0	0		-0.0200005	0.12	0	-0.0100002	0	0.02	0
0	0	0	0	0	0	0.01	0		0	0	0.0200005	0.0200005	-0.0100002	-0.02	0
0	0.17	0.01	0.24	0.01	0	-0.01	0		0	0	-0.0300007	-0.0300007	0	0	0.0799999
0	0.09	0	0	-0.02	0	0.04	0		0.0100002	0	0	0	0.18	0	0
0	-0.01	0.05	0	0	0	0.07	0		0	0	0	-0.0100002	-0.0100002	0	0
0.02	-0.01	0	0	0.07	0.24	-0.01	0		0	0	0	0	0	0	0
-0.02	0	-0.01	0	0	0.01	0.01	0		0	0.11	-0.00999928	-0.0100002	0	0	0
0	0	0.01	0	0	-0.02	-0.01	0		0	0.0299997	0	0	0	0	0
0	0	-0.01	0	0	0	0	0		0	-0.0299997	0	0	0	0	0
0	0.04	0	0.1	-0.01	0	0	-0.01		0	0	0	-0.0100002	0.0200005	0	0
0	0.1	0	0	0	0	0.01	0.02		0.0100002	0	0	0	-0.0100002	0	0
0	-0.01	0	0.01	0	0	0	-0.02		0	0	0	-0.00999832	0	0	0
0	0.01	0	-0.01	0	0	0	0		0.0199995	0	-0.0100002	0.00999832	0	0	0
0	-0.01	0	0	0	0	0	0		0	0.04	0	0.34	0	0.02	0
0	0	0	0	0	0.01	0	0.01		0.160001	0	0.0299997	0.120001	-0.0100002	0	0
-0.01	0	0	0	0	0	-0.02	0		0	0.13	-0.0299997	-0.0300007	0.0100002	0.15	0
0	0	0	0	0.16	0	0.01	0		0.1	0	0	-0.0100002	-0.0100002	0	0
0	0.29	0	0.02	0	0	-0.01	0		0	0.16	0	0	0	0.00999999	0
0.02	-0.01	0	0.19	-0.01	0.09	-0.01	0		0	0	0	0	0	-0.00999999	0
-0.02	0	0	-0.01	0.01	0.01	0.02	0		0	0	0	-0.0100002	0.15	0.00999999	0
0	0	0	0	-0.01	-0.01	-0.02	0		0.0100002	0.0299997	0	0	0.0100002	0	0
0	0.01	0.02	0	0	0	-0.01	0		0	-0.0299997	-0.0100002	-0.00999832	0	0	0
0.01	-0.01	0	0	0	0	0	0		0	0	0	0	0.0200005	0	0
0	0.01	0.01	0	0	0	0	0.01		0	0.25	0	0	-0.0200005	0	0
0	0	0	0.02	-0.01	0	0	-0.01		0	0.13	0.11	-0.0100002	-0.0100002	0	0
0	0	0	-0.02	0	0	0	0		0.0299997	0	0.160001	0	0	0	0
0	0	0	0	0	0.25	-0.01	0.17		-0.0199995	0	-0.0100002	-0.0100002	0.0100002	0.12	0
0	0.37	0	0.12	0	0	0	0		0	0	0.0299997	0.0200005	-0.0100002	-0.00999999	0
0	0.12	0	0	0.02	0	0	0		0	0	-0.0299997	-0.0200005	0	0	0
0	0.02	0	0	-0.03	0	0.05	-0.01		0	0.2	0	-0.0100002	0	0	0
0	-0.02	0	0	0.18	0	0	0		0	0.11	0	0	0	0	0
0.02	0	0	0	0	0	0	0		0.1	0.110001	0	0	0	0	0
-0.01	0.02	0	0	0	0.02	0.01	0		0	0	0	-0.0100002	0.110001	0	0
0	0	0	0	0	-0.02	-0.01	0		0	0.0299997	0	0	0.0199995	0	0
0.08	0.01	0.05	0.12	0	0	0	0		0.2	0.0699997	0.0799999	0	0	0	0
0	0.21	0	0.08	0	0	0	0		0.0299997	0	0.11	0.280001	0.0200005	0.15	0
0	0.01	0	0	0	0.21	0	0.01		0	0	0	0.0699997	-0.0200005	0	0
0	0	0	0.01	-0.01	-0.01	-0.01	-0.01		0	0	-0.0100002	0	0	0	0
0	0	0	-0.01	0	0	0	0		0.0300007	0	0	-0.0100002	0	0	0
0	0.05	0	0	0	0	0	0.01		-0.0200005	0.0100002	0	0	0	0.00999999	0
0	0	0	0	0	0	0	0		0.12	0	0.0300007	0.0200005	0	-0.00999999	0
0.07	0	0.05	0.15	0.02	-0.01	0	0		0.04	0.02	0.0199995	-0.0300007	0	0	0
0.04	0.02	0.1	0.01	-0.02	0	0	0		0	0	0.29	0	-0.00999928	0	0
0.01	-0.02	0	0.02	0	0.19	0	0.26		0	0	0	-0.0100002	0	0	0
0.12	0	0.16	-0.01	0	-0.01	0.32	0		0	0	0.0100002	0	0.00999928	0	0
0.12	0	0	0	0.13	0.02	0.02	-0.01		0.22	0	-0.0100002	0	0.17	0	0.19
0	0	0.01	0	-0.01	-0.02	-0.02	0		0.01	0.129999	0	-0.0100002	0.0900002	0	0
0.01	0.47	0.03	0	0	0	0	0.26		0.05	-0.0299997	0	0	-0.0100002	0.0699999	0
0	0	0.09	0.2	0	0	0	-0.01		0	0	0	0.140001	0.0200005	0.0699999	0
0.07	0	0	-0.01	0	0.01	0	0		0.0900002	0	-0.00999928	0.0900002	-0.0100002	0.0300002	0
0.05	-0.01	0	0.02	0	0.21	0	0.11		0.19	0	0.16	0	-0.0100002	0	0
0.14	0	0	-0.02	0	0.01	0	0.03		0.0300007	0	0.11	-0.0100002	0	0	0
0	0	0.1	0	0.28	0	-0.01	0		-0.0200005	0	-0.0100002	0	0	0	0.0699999
0	0.06	0	0.42	0	0	0	0		-0.0100002	0.0900002	0.0300007	0.0699997	0	0.11	0
0	0.1	0	0	0.01	0	0.01	0		0.0100002	0.18	-0.0300007	0.15	0.17	0.00999999	0
0.21	0.02	0	0	0.07	0.28	0	0		0	0.0999994	0	0	0	0	0.00999999
-0.01	0.2	0	0.06	0.23	0.1	0.28	0		0	-0.0100002	0	0.25	0	0	0
0.04	0	0.18	0	-0.01	0	0.22	0		-0.0100002	0	0.64	0.1	0.14	0	0
0	0	0.09	0.13	0.15	0.01	0.02	0		0	0.0100002	-0.0100002	-0.0100002	0.0299997	0	0
-0.01	0	0.1	0	-0.01	-0.01	-0.02	0.19		0	0.0200005	0	0	0.16	0.11	0
0.22	0.04	0.07	0.05	0.17	0	0	0		0	-0.0200005	0	-0.0100002	0.0100002	0.04	0
0	0.24	0	0	0.05	0.14	0	-0.01		0	0	0.12	0	0.0200005	0	0
0	0	0	0	0	0.15	0	0.01		0	0	0.25	0	-0.0200005	-0.00999999	0
0.04	0.2	0	0	0.23	0	0.03	0		0	0.22	-0.00999928	0.25	0	0	0
0.01	0	0.06	0.18	0.12	0	0.22	0.12		0.0300007	0.14	0.12	0	0	0	0.23
0.06	0	0.09	0	0	-0.01	0	0		-0.0200005	0	0.0299997	0	0.29	0.02	0
0.01	1.31	0	0.17	0	0	0	0		0	0	0.0199995	0	0	-0.02	0
-0.01	0.04	0.15	0	0.01	0.16	-0.01	0		0	0	-0.0199995	0.790001	0	0.05	0.14
0	0.15	0.04	0	0	-0.01	0.03	0.38		0	0	0.13	0.129999	-0.0100002	0.0799999	-0.02
0.01	0	0	0	0.14	0	-0.01	0		0.37	-0.0100002	0.0699997	0.24	0.22	0	0
0.07	0	0	0.22	-0.01	0	0	-0.01		0.13	0.0299997	0.0100002	0.18	0.0900002	0	0
0.13	0	0	0	0.01	0.15	0.13	0		0.25	0.2	-0.0100002	0.120001	-0.0100002	0	0
0	0	0.04	0	0.02	0.17	0	0		0.0100002	0.19	0	0	0	0	0
0	0.35	0	0	0.2	-0.01	0.1	0.13		0	-0.0300007	0	0	0	0.1	0
0.03	0	0.09	0.13	0.19	0	0.32	0.1		0	0	0	-0.0100002	0.22	0.04	0
0.02	0.26	0	-0.01	0.05	0	0	0.01		0.0100002	0	0.440001	0	-0.0200005	0.00999999	0
0.16	0	0	0.02	0	0	0	-0.03		0	0.0100002	-0.0100002	0	0	0	0
0	0	0.07	-0.02	0	0.02	0	0		0.0199995	0.0600004	0	-0.0100002	0	0	0
0	0	0	0	0.21	0.13	0	0.18		-0.0199995	0.0299997	0	0	0.27	0.02	0
0	0	-0.01	0.07	0	0.16	0	0		0.00999928	0	0.0299997	0.0200005	0.0799999	-0.02	0
0	0	0.02	0	0.02	0.07	0.44	0		0	0	-0.0299997	-0.0200005	-0.0100002	0.15	0
0.02	0.02	0.27	0.12	-0.03	0	0.07	0		0	0	0.0999994	0	0	0	-0.00999999
0.04	-0.02	0	-0.01	0	0	0.11	0		0.0799999	0.15	0.0500002	-0.0100002	0.04	0	0
0.02	0	0	0	0.25	-0.01	0	0		0.29	0.34	0.16	0	0.24	0	0
-0.02	0	0	0	0.03	0.26	0.01	0.21		0.14	0	0.110001	0.120001	0	0	0
0	0.38	0.08	0	-0.01	0.03	-0.02	0		0	0.0300007	0	0	-0.00999928	0	0
0.16	0	-0.01	0.27	0	0	0.01	0.29		0	-0.0300007	0	0.309999	0	0	0
0	0	0.02	-0.01	0.23	0	-0.01	0.21		0	0	-0.0100002	0	0.0500002	0	0
0.02	0	0.07	0	0.05	0	0	0.04		0	0	0.0100002	0.229999	0.16	0.23	0
-0.01	-0.01	0	0.02	-0.01	0	0	-0.02		0.0100002	0	0.24	0	0	0	0.03
0	0	0	-0.02	0	0.16	0.34	0		0.0199995	0	0.0699997	-0.0100002	0	0	0.13
0	0	-0.01	0	0	0	-0.01	0		-0.0199995	-0.00999928	0	0	0	0.00999975	0
0.03	0	0.14	0.05	0.19	0	0	0		0.0100002	0	0.0200005	0.0200005	0.299999	-0.00999975	0
0.01	0	0	0.11	0.01	0.07	-0.01	0		0	0	-0.0200005	-0.0200005	0	0	0
0	0.02	0	0	-0.02	-0.01	0	0		0	0	-0.00999928	0.0200005	0	0.12	0
0.06	-0.02	0	0	0.09	0	0	0		0	0	0	0.139999	-0.00999928	0	0
0.3	0	0	0	-0.01	0.05	0	0		0.00999928	0.0199995	0.24	0	0.0699997	0	0
-0.02	0	0.07	-0.01	0.01	0.04	0.1	-0.01		0	0.17	0.309999	0.15	0	0	0
0	0	0.24	0.01	-0.01	-0.02	0.24	0		0	0.0299997	-0.00999928	-0.00999832	0.28	0.0799999	0.00999999
0	-0.01	-0.02	0	0	0	0.13	0		0	-0.0299997	0	0	-0.00999928	0	0
0	0	0	0.08	0.26	0	0.1	0		0	-0.0100002	0	0	0.2	0	0
0	0	0	0.03	0	0.04	0	0.01		-0.0599995	0	-0.0100002	0	-0.0300007	0	0
0.21	0.08	0	0.01	-0.01	0	-0.01	-0.01		0.0699997	0.0100002	0	0	0	0	0
0.06	0.34	0	-0.02	0	0	0	0		0.04	0.33	0.229999	0.16	0	0	0
0	0	0	0	-0.01	-0.01	0.28	0.11		0	0.12	0	0	0.320001	0	0
0	0	0.02	0.03	0	0	-0.01	0.12		0	0.1	0.0700006	0.209999	-0.0100002	0.0599999	0
0	-0.01	0.19	0	0.34	0	0	-0.01		0.25	0.0299997	0.2	-0.0200005	0.11	0.0300002	0
-0.01	0.03	0.03	0	-0.02	0.03	0	-0.01		0.150001	0	0	-0.0100002	0	-0.0100002	0
0	0.27	0	0	-0.01	0	0.02	0.27		0	0	0	0	0.240001	0	0
0.02	0.19	0	0	0	0.13	0	-0.01		0	0	0	0	0.0799999	0.11	0
0.11	-0.01	0	0.28	0	0.01	0.01	0		0	0	-0.0100002	-0.00999832	-0.0100002	-0.0100002	0
0.01	0	0.2	0	0	-0.01	0	0.04		0	0.0200005	0.23	0	0	0	0
0.03	0	0	0	-0.01	-0.01	0.28	0		0.00999928	-0.0200005	0	0.0599995	0.229999	0	0
0	0.05	0.11	0	0	0	0.11	0.16		0	0.0200005	0	0.19	0.0200005	0.0100002	0
0	0.33	-0.01	0	0.17	0	0.01	0.01		0.0100002	0.0999994	-0.0100002	0.389999	0.11	0	0
0.02	0	0	0.01	0	0	0.27	0.04		0	0	0.2	0.1	0.17	0	0
0.01	0	0	-0.02	0.25	0	0	0		0.0299997	0	0	0.0100002	-0.0100002	0.0500002	0
0	0.1	0	0.06	-0.01	0.11	0	0.23		-0.0199995	0	0	0	0.22	0.02	0
0	0.19	0	0.02	0.17	0	0	0		0	0	0.0199995	0.0199986	-0.0100002	-0.02	0
0	0.05	0	0	0	0	0.2	0		0	0	-0.0299997	-0.0299988	0	0	0
0	0.06	-0.01	-0.01	0.1	0	0	0		0.0100002	0	0	0	0	0.0299997	0
0	-0.03	0	0	0	0	0	0		0	0.13	0	0	-0.00999928	0	0

## Sheet: Fig.3j
AAV-GFP			AAV-NachBac
Day	Night		Day	Night
0.73	3		2.165	2.2
2.44	4.62		2.355	2.56
0.795	2.385		0.89	4.43
1.24	3.075		2.065	5.02
0.835	4.49		1.04	4.245
1.705	3.42		0.555	1.32
0.995	3.965		0.44	0.54
0.925	3.11

## Sheet: Fig.3k
AAV-GFP	AAV-NachBac
3.73	4.365
7.06	4.915
3.18	5.32
4.315	7.085
5.325	5.285
5.125	1.875
4.96	0.98
4.035

## Sheet: Fig.3l
AAV-GFP	AAV-NachBac
2498.74	2063.83
2162.35	2343.05
2095.28	1360.72
2320.74	1863.61
2967.29	2077.37
2548.42	2085.35
3021.37	1942.97
3400.97
