# Supplementary material for: Paraventricular hypothalamus mediates diurnal rhythm of metabolism
Source: Nat Commun. 2020 Jul 30;11:3794. doi: 10.1038/s41467-020-17578-7 (PMC7393104; doi:10.1038/s41467-020-17578-7)
Supplement: Supplementary file 4 — Source Data [file 41467_2020_17578_MOESM4_ESM.zip › Source data for Fig.4.xlsx]

## Sheet: Fig.4b
ZT0	ZT6	ZT12	ZT18
119	13.8389	74.1381	163
109	46	91	139.12
69	66	117.504	153.494
118.209	97.867	109.18	118.921
110.105			126.983

## Sheet: Fig.4c
sEPSC		sIPSC
Day	Night	Day	Night
32.669	25.321	23.055	26.122
16.502	26.227	24.524	35.379
18.499	20.052	19.657	23.977
21.703	28.488	28.197	43.836
24.943	28.737	35.732	44.355
21.293	20.609	18.946	28.126
26.489	11.965	29.567	16.632
25.501	10.507	23.579	15.411
15.969	16.597	17.623	28.307
17.337	16.268	16.364	22.037
22.449	20.107	20.292	23.586
23.054	20.272	20.292	20.088
22.947	22.887	26.966	24.565
26.826	29.969	25.382	34.528
16.699	25.82	31.3198	24.443
26.93	21.108	21.5544	21.059
25.35	15.814	24.3299	18.893
16.603	33.023	23.2107	43.68
17.142	28.214	20.7147	24.594
23.985	18.37	29.1166	21.367
23.174	21.302	30.8504	22.978
16.835	23.873	28.372	18.9045
18.956	24.393	26.8756	21.8668
27.785	35.294	39.6351	38.6327
27.687	28.24	33.7717	30.9649
13.733	26.689	7.28256	32.371
28.599	32.461	30.0312	34.5851
26.641	37.145	33.7788	40.5193
20.085	21.474	28.8594	21.0028
21.459	24.452	15.0745	17.035
28.585	20.919	16.2788	32.1359
26.37	23.991	22.3349	18.9491
12.913	19.549	9.06857	24.4119
19.775	16.803	16.9215	10.8929
18.987	18.642	14.8053	18.9174
20.114	25.139	29.6942	32.3938
20.786	23.204	13.5882	28.1861
21.616	17.842	18.5675	18.4307
16.805	23.345	13.2436	27.7374
19.795		32.6603
21.126		16.6627

## Sheet: Fig.4d
sEPSC		sIPSC
Day	Night	Day	Night
8.48	8.33	4.16	14.35
6.05	12.63	4.13	35.34
4.9	4.53	18.74	28.29
9.35	3.36	15.79	36.61
3.68	13.88	12.29	35.28
2.09	10.52	6.47	21.03
6.96	5.81	1	29.95
14.02	1.83	13.51	9.79
16.94	2.16	20.22	6.45
21.27	4.72	16.06	14.05
6.59	14.16	16.39	14.48
4.42	9.85	18.32	5.31
9.08	3.27	3.67	3.41
5.68	17.06	3.67	21.43
10.97	12.79	0.66	15.76
5.77	1	1.2	4.53
28.02	8.61	5.44	12.56
11.87	15.81	3.67	45.85
7.24	16.24	4.34	8.75
5.99	5.82	1.81	7.55
2.46	13.09	19.42	17.94
10.06	4.05	15.13	5.72
2.99	2.93	5.84	20.14
7.4	11.38	30.16	40.37
3.98	4.95	9.25	16.58
2.63	9.94	1.09	31.25
6.33	2.64	18.09	24.42
7.5	12.87	2.07	24.67
2.99	7.82	12.94	30.51
4.01	19.68	3.19	9.04
10.06	3.93	3.83	6.76
9.59	7.07	6.73	24
3.28	10.61	6.09	19.5
2.77	2.33	9.15	1.93
11.39	3.06	10.88	3.18
14.35	6.61	25.19	28.07
4.45	2.68	5.2	11.25
24.56	14.02	21.46	25.36
12.75	3.36	18.48	9.7
2.48		3.91
6.23		3.33

## Sheet: Fig.4f
Vector	Bmal1	Clock	Bmal1+Clock
1	1.27442	1.51218	1.85331
1	1.4784	1.30254	1.71054
1	1.28691	1.34505	1.52408
1	1.19227	1.48099	1.72023

## Sheet: Fig.4i
Control/ZT4	Control/ZT16	Bmal KO/ZT4	Bmal KO/ZT16
45.33	99.214	39.14	38.21
51.02	88.47	35.61	37.77
55.11	92.36	47.15	35.54
48.32	91.02	44.17	33.33
36.89	81.03	45.38	39.46
37	78.89	42.52	41.05
