# Supplementary material for: Paraventricular hypothalamus mediates diurnal rhythm of metabolism
Source: Nat Commun. 2020 Jul 30;11:3794. doi: 10.1038/s41467-020-17578-7 (PMC7393104; doi:10.1038/s41467-020-17578-7)
Supplement: Supplementary file 4 — Source Data [file 41467_2020_17578_MOESM4_ESM.zip › Source data for Fig.5.xlsx]

## Sheet: Fig.5c
sEPSC		sIPSC
Day	Night	Day	Night
26.0588	19.8236	40.5409	28.8008
15.4361	16.4687	25.0894	15.9857
15.253	25.3621	21.1129	37.4427
22.9065	18.7952	40.3358	28.5785
14.1429	24.6934	21.6985	31.6536
25.0801	30.4984	31.3364	50.3285
24.5317	28.473	25.3966	25.9387
20.6133	29.2758	23.7026	22.6254
19.9942	26.2421	27.5645	25.0576
20.3526	21.2032	21.5936	24.7508
17.394	20.8317	34.3657	27.0741
17.1306	18.3278	23.5404	24.8503
23.379	13.3742	21.8302	14.8221
28.437	20.868	34.7927	20.5829
19.057	14.8819	21.6337	22.8004

## Sheet: Fig.5d
sEPSC		sIPSC
Day	Night	Day	Night
6.31		5.54
3.51	8.18	3.99	21.03
3.51	6.32	15.6	21.36
9.11	11.1	17.42	13.27
11.17	6.5	4.8	49
5.58	4.66	6.41	13.7
9.51	8.5	5.02	10
4.98	14.05	31.78	7.41
7.97	5.34	12.56	13.68
6.96	4.65	24.05	5.68
5.38	6.42	2.57	5.15
10.68	2.71	4.39	15.29
	3.22	17.37	21.35
	8.78		10.26
