# Supplementary material for: Paraventricular hypothalamus mediates diurnal rhythm of metabolism
Source: Nat Commun. 2020 Jul 30;11:3794. doi: 10.1038/s41467-020-17578-7 (PMC7393104; doi:10.1038/s41467-020-17578-7)
Supplement: Supplementary file 4 — Source Data [file 41467_2020_17578_MOESM4_ESM.zip › Source data for Fig.6.xlsx]

## Sheet: Fig.6b
CTRL			y2-TBflox/flox::y2flox/flox
Fasting	Refeeding		Fasting	Refeeding
21	345		17	25
33	312		23	21
25	365		25	21
18	301		20	24
32	298		22	14
18	395		16	26
23	327		20	27
31	328		24	18
26	334		31	14
25	302		27	12
19	324		18	24
33	279		22	29
38	361		28	26
26	328		24	28
30	321		29	23

## Sheet: Fig.6c
			AAV-GFP								AAV-Cre
Week 0	24.6	24.3	18	19.2	18.9	17		27.5	26.9	26.9	17.6	19.5	19.3
Week 1	23.2	24	18.4	19	18	17.9		26.8	27.4	29.4	18.9	20.8	22
Week 2	23.6	24.6	18.8	19.4	19.1	18		31.8	28.3	31.2	19.1	22.5	27.1
Week 3	24	24.8	19.8	20.2	20.2	18.2		32.4	28.1	31.4	20.8	24	28.4
Week 4	24.4	24.9	20.8	20.5	21	18.9		34.2	30.5	32.3	22.4	24.5	29.9
Week 5	24.4	24.5	21.6	20.6	21.5	19.2		32.7	28.8	31.8	22.8	24.7	32.2
Week 6	25.3	25.5	21.6	20.8	22.4	19.5		33.8	28.8	32.6	22.9	24.2	33
Week 7	25	25.3	22	21.2	23.1	19.7		34.6	29.2	34.2	23.1	25.8	34.5

## Sheet: Fig.6d
				AAV-GFP								AAV-Cre
Week 0	0	0	0	0	0	0		0	0	0	0	0	0
Week 1	-1.4	-0.3	0.4	-0.2	-0.9	0.9		-0.7	0.5	2.8	1.3	1.3	2.7
Week 2	-1	0.3	0.8	0.2	1	1		4.3	1.4	4.3	1.5	3	7.8
Week 3	-0.6	0.5	1.8	1	1.3	1.2		4.9	1.2	4.5	3.2	4.5	9.1
Week 4	-0.2	0.6	2.8	1.3	2.1	1.9		6.7	3.6	5.4	4.8	5	10.6
Week 5	-0.2	0.2	3.6	1.4	2.6	2.2		5.2	1.9	4.9	5.2	5.2	11.9
Week 6	0.7	1.2	3.6	1.6	3.5	2.5		6.3	1.9	5.7	5.3	4.7	13.7
Week 7	0.4	1	4	2	4.2	2.7		7.1	2.3	7.3	5.5	6.3	15.2

## Sheet: Fig.6e
		AAV-GFP								AAV-Cre
4496	3544	3455	2762	3057	2523		2706	4382	3989	2738	2372	2398
2994	3547	3704	3370	2712	3755		3368	4557	2815	2120	2450	2228
2522	4296	3229	3319	2824	3865		3881	3577	2771	2119	2984	2289
3459	3288	2706	2818	3999	3433		3778	3377	3834	2779	2510	1946
2157	3566	3076	2067	3988	3482		3785	3711	2835	2002	2422	2180
2606	3361	3340	2203	3856	3579		3732	4299	3545	2083	2460	2213
4270	4359	2512	2289	3854	3807		3590	3301	2973	2972	2253	2540
5492	4360	3194	2296	3623	3797		2703	3336	2755	2931	2688	2107
4603	3033	3317	2255	3958	2608		2477	3098	2896	2800	3011	2106
4626	3288	2626	2401	2928	3471		2753	3160	3686	2877	2657	2989
3425	3387	2600	3118	3749	2975		2883	3913	4055	2698	2714	2781
3543	4191	2532	2279	3808	2840		2853	4131	2861	2088	2561	2519
3572	3228	2724	2430	3571	2804		3470	3858	3164	2910	2352	3127
3550	3392	2669	2531	2674	4022		3521	3900	3644	3146	2240	2878
3711	3478	3324	2221	2706	3719		3622	4185	2916	2342	2550	2590
3788	3245	3223	2230	2803	2587		2708	3810	2708	1888	2275	2941
4784	4101	3054	3045	2848	2695		2727	3171	2846	2986	2169	3138
4385	3187	2588	2887	2686	2730		2475	3221	3358	2033	2173	3051
5266	3316	2649	2240	2649	2891		2801	3211	4110	2077	2812	2829
3832	3368	2557	2335	2810	3555		2684	4240	2822	2068	3277	2348
3668	3506	2557	2420	3315	4104		2618	4230	2703	2766	2307	2295
3744	3353	3271	1982	2786	3937		2541	3341	2800	1989	2301	2921
4411	3472	3402	2590	2434	3692		2670	3177	2700	2080	2338	3004
3464	4344	3152	3551	2892	2747		3189	3311	2421	2806	2580	2918
3451	3613	2567	2981	2458	2840		3696	3654	2904	2010	2705	2351
3517	3433	2459	2224	2723	2902		3165	3248	2888	2445	2857	2230
3595	3417	2573	2476	2547	3203		2543	3206	2986	2844	2827	2250
3506	3457	2523	2960	3294	2842		2728	3019	3394	1898	2864	2187
3611	3453	3300	2303	3174	2768		2597	2947	2736	1982	2475	2128
4751	3950	2561	2356	2757	2686		2835	3492	2572	2116	3088	3036
4328	3541	2837	2401	2718	3609		2679	3408	3505	2069	2565	3139
4705	3646	2594	2300	2785	3753		2773	3418	3392	2599	2798	3217
5024	3406	2647	2211	2764	2912		3836	3079	4008	2109	2584	3458
3586	3633	2439	2136	2717	2786		3399	4303	4295	2053	2736	2207
3627	3497	2577	2342	2779	2921		2659	4082	3638	1995	2376	2205
3636	3160	3196	2293	2761	1954		2641	4864	4186	2019	2762	3057
3637	4315	3107	2626	2606	1753		2596	4776	4018	2030	3254	2381
3569	3635	2482	2173	3102	3034		2692	4212	3177	3008	2424	2218
3483	3464	2398	2231	3733	3615		2729	3808	2723	3136	3067	2225
4600	3219	2579	2328	2715	2955		2641	4056	2849	2764	2876	2302
3806	3338	2621	2317	2737	2696		3882	3287	3840	2292	3113	2154
4195	3394	2527	2172	2722	2807		3657	3251	2923	2451	2487	3362
3637	3372	2569	2534	2481	2928		2896	3209	2812	3228	2454	2295
3777	3339	2384	2934	2763	2709		2586	3057	2859	3066	2562	2193
3750	3350	2452	2179	2687	2660		2694	3004	3088	3065	2659	2610
3525	3381	3203	2289	2905	2873		2752	2882	4170	3116	2366	3160
4205	4035	3403	2268	3427	2815		2762	2926	3992	2054	2858	2971
3617	3140	3369	2321	3653	3600		3509	3039	3531	1979	2435	3017
3526	3655	2798	2015	3756	3345		2431	3156	3376	2047	3116	3405
3708	3298	2391	2192	3672	2941		2651	2723	3635	2180	2303	2983
3493	3430	2277	2047	3427	2760		2594	2740	3716	1971	2271	2269
3652	4249	2515	2323	2566	2608		2600	2803	3534	2568	3197	3202
3675	4193	2453	2187	2736	2755		2701	4084	3081	1847	2574	3246
4018	3705	2480	2694	3042	3512		2594	3900	3098	2294	3231	3226
3712	3516	2523	2293	3119	2781		2732	4480	3152	2096	3134	2730
3903	3416	3068	2492	2920	2671		2695	4238	4434	2046	3095	3223
4648	3428	2638	2459	2662	2758		3560	3313	4335	2452	2463	3243
4505	3518	2614	2987	2762	2693		3624	3469	3918	1874	2576	3187
5206	4480	3381	3139	2654	2873		3691	3052	4256	1988	2936	2650
3677	3716	2998	2951	2964	2907		2849	3779	4110	2841	3157	2233
3782	4749	2816	3138	4112	3423		3020	4283	4245	2637	3111	3099
4188	4436	4026	2989	2845	3789		3059	4662	4226	2775	3138	3327
5038	4643	3065	3584	4128	3301		3283	4173	4101	2335	3221	3274
4416	4425	3838	3097	4173	3879		4040	3950	3956	2344	3513	3178
5078	3537	3646	3369	3896	3988		4203	4617	4324	2242	2404	2485
4750	4117	3932	3380	4059	3335		3661	4250	3844	2219	2255	3467
3729	3683	3975	3415	4244	3967		4206	4623	3350	2725	3087	2238
4039	3453	3501	2942	3868	3330		3972	4398	2913	2881	3013	2132
3703	4386	3890	3220	3840	3053		3797	3948	2813	3021	3376	2204
3783	4495	3478	3256	3775	3771		3415	4114	2905	2240	2698	2149
3848	5420	3894	3093	3779	3665		3753	3423	3880	2274	3075	2711
4697	4562	3992	3291	3925	3253		3892	3387	4352	2160	3236	2566
4703	4467	3164	3067	3542	3516		2605	2991	4230	2001	3040	2313
4894	4207	3590	3287	3781	3761		2662	3158	3972	2695	3021	2030
5513	4727	3935	2125	4165	3548		2742	3142	4279	2594	2729	2123
4845	4567	3211	2272	4015	3266		2763	4039	3873	2877	3063	2224
5351	3323	3306	2141	4000	4309		3254	4259	3648	1974	3030	2081
4875	4055	2583	3091	4294	4085		4222	4746	3919	1985	2964	2829
3738	4754	2565	3296	4282	3073		3883	4616	4047	1969	3175	3254
4047	4849	2641	3298	4433	3072		3497	3902	3923	2236	2585	2704
3827	5148	3538	3483	3831	4054		3683	4700	3113	2938	2275	3352
4886	5029	3509	3261	3907	4036		3800	3954	2662	2557	3041	3033
4799	4597	3959	3279	4493	3833		3872	4807	3446	3015	2606	3042
4849	4659	3378	3105	4396	3179		3839	3949	3933	2932	2436	3239
4640	4897	3575	2384	4074	4196		3849	4260	4074	2700	3315	3326
5284	4774	3424	2463	3852	4001		3858	3502	3796	2532	2906	2546
4659	5239	2492	3035	4206	4166		3875	3116	3781	2023	3192	3510
4791	5150	2719	2111	4105	4002		3698	3086	3831	2421	3174	2370
5488	5509	2603	2163	3896	3063		3422	3000	3583	1929	2378	2235
4925	5213	2533	2373	4267	3947		3258	2892	2925	1989	2336	2199
5000	5173	2700	2248	3996	3989		3936	3658	2808	2103	2676	3115
5633	5131	2564	2793	3832	4107		3393	3121	3451	2660	2219	2435
4909	3795	3312	3139	3932	3897		3878	2960	2814	2103	2205	2209
4936	3559	3451	3503	3769	4114		3747	2958	2783	2102	1929	3539
4324	3773	3362	3200	2886	3580		2482	4134	2705	2089	2106	2996
3946	5254	3258	2287	4156	3301		2634	4175	3278	2056	2808	3261
4461	5130	3150	2022	3863	3228		2663	4383	3933	2231	2291	3168
3946	5048	2318	2233	3961	3966		2644	4574	4030	2816	2084	3179
3960	5200	2519	2157	2898	3407		2613	4544	3500	2905	2428	3422
4996	4682	2623	3039	3019	4206		2693	4466	3523	2654	2164	3343
5160	5021	2483	3419	2997	3843		4189	4409	2810	1790	2024	3361
5032	4857	2603	3466	4122	3321		3644	3886	2746	1941	2310	3298
5038	3788	2371	2981	3836	3121		3529	3870	2866	2898	2056	2996
5050	4701	2333	2502	4240	3570		3613	3739	2770	2704	2096	2422
4862	3936	2355	1984	3848	3410		3122	3346	2744	2720	2863	2250
5585	3920	2483	2786	3814	3706		3244	2880	2775	3179	2211	2212
3827	4800	2433	2168	3341	4168		2361	3153	2994	3135	2145	2088
4199	4527	3178	2718	3093	3608		2607	3075	2521	2917	2979	2272
3827	3368	4116	2097	2954	2926		2514	3113	2688	2733	2446	2186
4617	3465	3429	2136	2643	3051		2572	3095	2597	2692	2831	2864
5003	3479	3444	2258	2870	3278		2721	2965	3964	2871	2957	3115
5102	3369	3428	2319	4271	3728		2642	3055	4451	2698	2544	3105
3722	3450	3543	2571	4174	3252		2533	3884	3827	3141	3308	3243
3880	4642	3153	3618	3749	2780		2602	3062	3765	3091	2998	3627
3866	4861	3370	3027	4057	3202		2677	3102	3355	3300	2928	2420
4433	4461	2252	3217	3665	2988		4439	3262	2997	3291	3115	3269
4822	3569	2434	2953	3881	3434		3646	4438	2691	2888	2972	3328
4183	3677	2467	1774	2921	4003		3547	4280	2664	3132	2991	2753
4366	3398	2503	1892	3254	3527		3576	4277	3228	3123	3185	2193
3969	3480	3462	2029	3303	3144		2509	4739	3852	3185	3135	3151
3987	3216	3046	2070	2342	3008		2567	4454	2682	2976	2494	2432
4698	3416	2326	2504	2656	2582		2604	3924	2626	2989	2462	2387
4432	3684	2393	2075	2737	3044		2742	3948	2683	3151	2518	3618
3750	3597	2373	2577	2702	3511		2702	3940	2687	3337	2355	2917
4544	3783	2317	2015	3097	3075		4074	3299	2849	2953	2241	2699
4400	3523	2370	2273	2695	2977		3544	3073	2744	3180	2113	2354
4836	3690	3691	2247	2845	3218		3549	3039	3500	3310	2628	2296
5290	3457	2450	2527	2952	3558		2534	3052	3996	3383	2337	1996
4700	3568	3111	2388	2821	2532		2803	2944	4079	3229	3121	2315
3934	3653	2319	3433	2549	3364		2911	3042	3343	2232	3172	2934
4218	3169	2337	3023	3120	2752		3511	3276	3329	2963	2289	2109
4284	3410	2514	3071	2782	2757		3640	3216	2669	2985	2294	2140
4140	3504	2409	2083	2788	2468		3278	2859	2676	2219	2138	2780
4183	3454	2411	2628	2911	4250		2548	3031	2764	2624	2738	2443
4217	3446	2572	2128	2935	3050		2855	3008	2768	2223	2458	2366
4874	3462	2584	2646	3907	3015		2488	2785	2861	2314	2404	2155
3825	3456	2465	2663	4129	2869		2610	2899	2688	2606	2201	2222
4039	3292	2436	2596	3749	3567		2550	2745	2756	2857	2413	2254
3865	4535	2375	2830	2809	2732		3714	2838	3921	3266	2499	3030
3747	4981	2373	2845	2795	2874		2562	3308	3736	3057	2285	2806
3682	5162	2518	2405	2752	2605		2696	3728	3424	2881	2264	3178
3614	4765	3708	2524	3678	2769		2834	4013	3912	2862	2461	2765
3888	3635	3440	2599	3233	3039		2927	4316	3912	2318	2422	2946
3536	3669	3467	2129	2722	2988		3155	4307	3321	2137	2116	3284
4697	3674	2412	2338	2846	2601		3006	3969	2694	2219	2320	3200
4659	3593	2487	2068	2368	2766		2485	3292	2807	2218	3235	3477
3937	3587	2483	2254	2794	2867		2859	3092	3338	3042	3261	3223
3912	3546	2398	2740	2712	3474		2687	2929	3857	2208	2984	2208
3980	3480	2389	2661	2528	3817		2619	3297	3716	2242	2649	2221
3794	3495	2450	2261	2744	3828		3673	2771	2788	2114	2246	2478
3853	3479	2383	2566	2786	3888		3673	2994	2747	2839	2323	2300
4215	3451	2473	2650	3655	3498		3035	2764	2822	2878	2161	2263
3669	4668	2348	2629	3681	2787		2584	2762	2760	2958	2810	3228
3871	5080	3284	2881	3718	2714		2593	3341	3903	3106	2916	2443
3527	4589	3331	3421	3676	2881		2482	2706	3845	2716	2269	3006
3706	3493	3183	2949	3631	2802		2426	2762	3418	2725	2519	3164
4688	3656	3811	2001	2520	2504		2732	2903	3227	2187	2343	2503
4769	3641	3361	2555	2522	2823		1977	2730	2626	2074	2177	3330
4102	3555	2292	3029	2675	2706		2523	2703	2706	2216	2164	3055
3965	3480	2345	2706	2528	3336		2565	2820	3118	2184	2408	3203
3661	3336	2452	2937	2662	2638		3258	4162	4339	2174	2857	3470
3786	3383	2607	3318	2691	2768		3376	4096	3643	2799	3107	2270
3936	4793	2371	2076	2674	2954		3540	3716	3775	2128	3190	2104
3618	4813	2729	2318	3842	2736		3421	2808	4098	2704	2920	2709
4958	4455	3507	2373	2928	2997		3432	2764	3999	2277	3234	2075
4868	3368	3322	2717	2485	3581		2528	2787	4119	2039	3176	2108
4768	4339	2379	2541	2935	2705		2348	4043	3816	1866	3145	1910
4420	3683	2639	3426	2605	3013		2506	3940	3879	2162	2908	2802
4807	4960	2799	3270	2653	3019		2685	3365	4043	3120	3094	2920
3795	5061	2676	3598	2619	3872		3307	2848	3928	3174	3040	2923
4158	4300	3442	3963	2856	2975		2903	2798	3999	2736	3017	2688
3772	3727	2392	3810	4075	4046		2991	2449	3512	3163	2580	2201
4619	4743	4138	3605	4229	3919		3474	4160	4098	2904	2931	2612
5115	4585	3432	3930	4029	3600		3827	4237	3795	3353	2776	2153
4160	3693	3954	3386	3726	2438		3724	4283	3883	3183	2566	2175
3938	4838	4030	3084	4264	2968		3465	4019	3913	2770	2617	2964
3885	5003	3298	4004	4295	4286		3849	4167	3872	1994	3071	3177
4320	5106	3740	3309	3703	3130		3302	4091	3963	2036	2342	3267
4730	4689	3553	3345	3839	2846		3837	3758	4026	2396	2251	3377
5361	4336	3265	3941	4149	2957		3571	3763	3942	1962	2378	2254
4377	4607	3922	3719	4083	3918		4037	3830	3768	2130	3352	2996
3900	4701	3651	3571	3859	4050		3280	3933	2543	2678	2454	2086
4187	3660	3293	2523	4183	3874		3431	3984	2549	1908	2377	2143
4224	4931	3715	3019	4173	3002		2468	3648	2473	1999	2655	2000
4797	4958	3304	3500	3714	3268		2691	2890	3571	2049	2297	3009
4751	4993	2632	3556	3736	4215		2770	2699	4083	2764	2371	2104
5295	4999	2729	2605	3897	4148		4255	2793	3765	3087	2748	3097
4730	5446	3338	2688	3906	3810		3607	3402	4063	3021	3014	3127
4653	5316	3434	2461	4113	3179		3943	3792	4077	2992	3171	3053
4842	3631	3613	3151	4057	4041		3605	2868	4235	2283	3199	3126
5502	5061	3678	3591	4471	4473		3416	2862	4284	2119	3233	2929
4509	4869	2463	3391	3961	4415		3628	2747	3720	2022	2992	2485
4062	4726	3304	3180	3759	4259		3961	2976	3436	2059	3056	3154
4844	4940	3375	2445	3974	4177		3384	2745	4381	1929	2888	3245
4553	3893	3676	2308	4064	3974		3566	2703	3753	2067	2716	3019
4672	4612	3700	2929	4020	3988		3678	3049	4605	1886	2814	2238
5141	5080	3469	2427	4059	3918		3778	2869	4011	1897	2462	2595
4444	5041	3584	3011	4185	4045		3785	2747	4205	2735	2718	2140
4196	4005	2485	3486	3968	4337		3269	3040	4267	2816	2718	1980
4816	4319	2527	2443	3669	3956		3184	3978	4275	2991	2370	2058
4880	4112	2779	2411	3853	4092		3226	4116	3845	2923	2637	1913
4875	4808	2794	2371	3777	4174		3450	4067	3588	3110	2474	1890
5014	4759	3056	2841	3054	4468		3321	3486	4067	2743	2688	3013
4642	4783	3235	3722	2641	3713		1911	2872	3897	2855	2316	2929
3929	4067	3656	3296	2872	3522		3033	2881	3876	2118	2391	2454
4050	4223	2661	3162	4010	3231		2131	2868	3387	2203	3195	2187
4232	3747	2546	3204	3825	3128		2202	2815	3765	2824	3016	3030
4890	3743	3072	2327	4120	4389		2516	3688	4346	3023	3231	2416
4827	4578	2597	2421	4259	3858		3355	4164	3582	2750	3041	2222
5213	4777	2529	3034	3711	3083		2295	3983	3632	2168	2637	2116
4692	3752	2535	3189	3869	3453		2277	3906	3481	2521	2602	2881
3722	4412	3157	2535	3815	3971		2253	4227	3137	2123	2479	2221
3834	5371	2765	2372	3888	4134		4194	3892	2965	2153	3200	2552
4102	4776	2745	2982	3789	3366		3565	3075	3758	1946	3067	2743
4922	4597	2242	3142	4004	3445		3118	2744	2913	2786	3132	2335
4535	4085	3757	2103	2996	3236		3548	4042	3910	3163	3006	3026
4349	4123	3233	2536	2651	3601		3648	3933	4256	2949	3153	2138
4591	4838	2226	2708	3054	2993		3321	3492	3599	3095	3233	2773
4547	4963	2288	2907	4091	3755		3204	3389	3793	2971	3268	2047
4250	3408	2297	2072	4216	3855		3107	2873	3882	3175	2531	1807
4463	3277	2383	2388	3747	3918		3192	2572	4058	2910	2639	1860
3775	3529	2484	2359	3938	3847		3229	2637	3552	3095	2718	1905
4126	3419	2432	2542	3418	2700		3411	3079	2661	3037	2564	2581
4030	3469	2288	2599	3534	2622		2053	3838	2904	3011	2431	3019
3620	4181	2458	2583	3567	2550		1892	3936	2897	2808	3353	3097
4093	3262	4199	3352	2380	3016		1935	3745	2878	2286	3030	2184
4358	3245	3409	3011	2354	2700		2211	3572	2802	2144	3079	2650
4378	3497	3532	3037	2602	2873		2203	3620	3053	3066	3131	2138
4675	3566	2730	2816	3121	2816		2238	3249	4474	3221	2573	1886
4213	3649	2162	2380	2310	4466		2145	2726	4321	3208	2710	2012
3848	3327	2411	2167	2439	3790		2146	2883	4269	2286	2764	2824
4018	4675	2277	2349	2484	2676		2240	2429	4392	3169	2290	2464
3671	4270	2260	2814	2327	2671		3984	2736	4197	1999	2533	2863
3587	3573	2351	1877	2549	2633		3307	2913	3960	2036	3344	2913
3747	3619	2335	2582	3186	2615		2396	2866	3574	2204	2776	3238
3798	3452	2679	2600	3748	3173		1780	2781	3408	2032	2431	3101
4739	3264	3572	2701	2650	3675		2095	2861	3769	3023	2388	3246
3728	3490	3150	2654	2467	2698		2216	2490	3353	2149	2416	2951
3904	3586	2094	2714	2463	2975		2046	2666	2885	2118	3319	3246
3871	3576	2390	3144	2585	2785		2162	2650	2950	2154	2517	2148
3853	3359	2334	2532	2607	3411		2299	3688	2941	2224	2294	2702
4352	3471	2554	2409	2597	3868		2311	3773	2950	2162	2279	3058
4591	5394	3316	2621	3750	3583		2479	3185	2871	1919	2637	2979
3755	4813	3436	2471	3668	2707		3543	2763	2619	2156	2397	2698
3896	3613	3296	2264	3322	3074		3030	2734	3079	2694	2321	3063
3802	3944	3220	2277	2648	2991		3271	2821	4686	2107	3149	3040
3629	4141	2358	2300	2547	2804		2203	3603	4140	2157	2456	2038
3667	3987	2434	2703	2680	2452		2017	2872	4446	2128	2380	1882
3750	3979	2420	2641	2689	2630		2142	3165	4470	2109	3073	1824
3636	3046	2247	2907	2553	2976		2391	2855	4031	3210	2900	1908
3830	3498	2398	3248	2595	2583		2254	2710	4514	3125	2403	1709
3336	3615	2386	2472	3459	2668		2258	2674	4335	3142	2252	1785
3555	3283	2414	2433	2409	2930		2322	2557	4452	2918	2421	2222
3777	3464	2313	2536	2272	3783		3353	2598	4454	2995	2958	1898
3801	3541	2478	2568	2415	4399		3260	2484	4386	2921	3066	2793
3899	5123	2280	2755	2394	2833		3241	2641	4330	2045	3038	1953
4602	4821	2328	2057	2589	2751		1882	2750	3694	2302	2477	2030
4483	4414	3602	2161	2391	2694		2178	2679	3007	2098	2434	1677
4680	3839	3270	2669	2491	2607		2108	2463	3008	2096	2436	2479
3613	3738	3331	2523	2306	2737		2199	2438	2772	2133	2552	2539
3745	3465	2363	2336	2455	2439		2106	3595	3148	2055	2901	2718
4002	4100	2421	2313	2953	2791		2287	4082	4349	2267	2379	2597
3751	3462	2389	3454	3741	3941		2293	4225	4488	2047	2434	2025
3462	3737	2349	3040	3237	4075		2247	3785	4458	2039	2312	2020
3465	3206	2282	3533	3310	3558		2484	2783	4515	2045	2311	1858
3666	3508	2725	2756	2642	2777		3337	2628	4271	1972	2399	2306
4382	3203	2529	2652	3080	4248		3609	3824	3195	2487	3168	1790
3526	4455	2879	2233	2836	3322		2790	2847	3680	2591	2892	2185
3749	4674	2073	2312	2255	3450		1888	3164	4411	2047	3038	2802
3599	4689	2352	2156	2510	2973		2329	2659	3998	1888	2395	1909
3646	3488	2422	2557	2427	2537		2460	2450	4483	2489	2522	1790
3726	3797	2224	2404	2458	2606		2108	2684	4354	2364	2380	1822
3891	3577	2490	2325	2664	3067		2363	2580	4433	2053	2240	2027
4496	3558	2314	2436	2866	2924		2529	3784	4520	2141	2763	1885
3720	3565	3633	2823	3295	3081		3553	4026	4434	2082	2362	1721
5089	3812	3278	2418	3471	3838		3213	2807	4344	2845	2035	2075
4933	5162	2097	2101	2791	3708		2912	2367	4308	2873	3291	2694
4443	4780	2458	2247	2634	3498		2138	2688	4080	2892	3165	2805
4902	3891	2328	3251	3370	3190		2536	2643	3675	2935	3180	2561
4535	4493	3381	3729	2547	3630		2594	2643	4285	2953	2865	2062
3458	5202	3434	3329	2835	3504		4069	2748	4297	3316	3325	2493
3987	4375	2538	3500	3582	3895		3750	2548	3900	3045	3342	1827
3930	3816	3924	3053	3703	3700		3266	2593	4190	2826	3095	1809
4163	4206	3406	3647	3209	3381		3632	3589	4438	2958	2973	1757
4842	3602	3330	3359	3394	3043		3294	3964	4363	3220	3068	1815
4608	4611	2904	3270	3482	3853		3386	4249	4243	2885	3027	2718
5057	4246	2423	2445	2965	3294		3525	4062	4493	2978	3210	2642
5253	4647	3149	2378	3537	3049		3647	3860	4425	3373	3168	2347
4437	4330	3197	3781	2967	3326		3231	3851	4500	2725	2808	1918
4473	4417	2465	3500	3524	3949		3169	3673	4491	2553	2477	1934
3800	4924	2635	3139	3712	3442		3511	3775	4219	2286	3419	1905
3964	4976	3746	2865	3837	3981		3640	3363	4441	2077	2525	1839
4808	5184	3129	3214	4001	3397		2900	3511	4380	2797	2745	1878
4442	4118	3405	3843	3134	3695		3534	3604	4243	2063	2485	2327
4639	4635	3735	2932	3656	3213		2962	2814	3796	1987	3206	2350
4485	4380	3257	2413	3551	3579		2802	3769	3410	2003	2217	2429
5180	4108	2996	3663	3787	3321		3775	3744	2791	2065	2375	2495
3601	5007	2423	3388	3813	3316		3784	3604	2818	2088	2437	2323
4128	4689	3039	3752	3808	3663		3604	4529	2882	1866	2379	2801
4623	4074	3196	3602	3410	3672		3480	4203	2748	2607	3077	2571
4914	4403	3311	3476	3752	3887		3190	4234	2729	3010	2465	2109
4830	4629	3731	3197	4162	3644		3127	4383	3478	2860	2312	2031
5771	5155	3399	2363	4005	3730		3298	4283	4497	2709	2414	2516
4923	4911	3512	2036	3296	3970		3372	4440	3921	2155	3147	1921
5311	4869	2390	2676	3736	3970		3217	4304	4226	2092	3217	1859
4942	4732	2686	2899	4089	4334		3307	3777	4494	2154	3071	1753
3887	4242	2585	3398	3404	4049		3153	3386	4301	3012	2850	2116
4429	4502	3106	3913	3879	4074		2101	4505	4595	3070	2620	1688
5097	4975	3785	3865	3590	3451		3341	4714	4452	3078	2451	1657
5003	4779	3350	3040	3758	3497		2047	4315	4494	2747	2668	2330
4806	4301	3351	3336	3751	3206		2495	4534	4236	2967	2344	1748
4925	3861	3708	2373	3981	4349		2017	3737	3799	3334	2258	1612
4549	4116	2621	2342	3407	3957		2149	4123	4059	3116	2888	1518
4172	4790	2755	2500	3772	3035		4356	4225	4276	2757	2469	1948
4491	5016	2545	2714	3462	3538		2985	3466	4315	2487	3367	2317
4489	4335	2772	3406	3356	3980		3260	3464	4406	3123	3090	2638
4749	4089	3129	2355	3780	3129		3025	3003	4313	2196	2775	1758
5172	4476	2523	3851	3753	4255		3155	3171	3518	2106	3141	1633
4751	3946	2548	3249	3669	4058		3137	3349	4002	2090	2904	1727
4565	4416	2842	3520	3596	3149		3288	3242	4126	3011	3067	2764
3965	4019	2613	3381	3574	4115		2920	4475	2716	3125	3207	2885
4440	3840	3069	2347	3972	3248		2718	4548	2836	3603	2441	2120
4843	3950	3579	3921	3579	3990		2055	4279	2773	3368	2799	1896
4295	4947	3342	2697	3743	3227		1698	4498	2634	3008	2983	1793
4732	4642	2510	3525	4223	4013		1737	4863	2720	2836	3053	1718
5101	3627	2852	2627	3805	3939		1941	4597	2530	2229	2646	1709
4423	4976	3479	3457	3773	3862		2252	4404	2663	2312	2657	2231
4665	4477	2850	3206	3963	3124		2009	4214	2581	3156	3477	2698
4167	3656	2911	2437	3486	3521		3209	3621	2714	3267	2795	2445
4342	3755	2264	2678	3872	3249		3429	3524	2591	3237	2433	1825
3817	3385	3193	2557	4037	3834		2962	5155	2591	3492	2508	1666
3944	3243	3651	2777	3776	3033		1837	4327	4263	2781	2384	1618
4203	3274	3115	1993	3815	2729		1453	4463	4645	3381	2371	1559
4200	3711	3659	2407	3723	3073		1494	4664	4339	3124	2719	1660
4477	3716	2634	3309	3901	3432		1695	4274	4270	2953	2256	1474
4872	3686	2149	2796	3609	3616		1766	4250	4265	2594	3252	1612
4833	3405	2327	2851	3475	2420		1808	4739	4259	2392	3073	1434
5018	4338	2539	2649	3552	2863		1611	3583	4177	2137	3434	1449
4047	3331	2527	2922	3206	2379		1670	2952	4051	2155	2596	1608
4214	3360	2084	2568	3092	3005		2018	4181	4233	2111	2262	1485
3716	3901	2420	3527	3186	2835		3220	3475	4043	2141	3458	1439
4194	3145	2490	2275	3549	2613		3563	3541	4141	2147	2149	1522
3859	3295	2392	2672	3679	2778		2135	3315	4022	3180	2289	1308
4040	5263	2731	2718	2564	3533		1949	3611	4297	2252	2310	1440
4179	4714	3063	2518	2804	2496		1771	4575	4049	2200	2647	1258
3980	4747	3558	3212	3274	3072		2076	4979	4083	2017	2314	2014
4358	3910	2942	2615	3095	3094		2420	4453	4042	2197	2228	1896
3285	3864	3181	3299	3614	4403		3790	4663	2974	3266	2228	2072
4973	3500	3083	2524	2450	3894		3164	4328	2644	3146	3155	1619
4897	3535	2945	2938	2841	3530		3100	3535	2488	3394	2423	1588
4880	3570	2793	2755	2618	2507		3208	3759	2618	3285	3131	1724
3987	4020	2256	2559	2704	2777		1745	3740	2554	2146	3065	1519
4152	4716	2290	2741	2794	2856		1884	3625	2359	2124	2993	2132
3962	4616	2611	3090	2837	2904		2192	3457	3096	2702	2463	2333
4075	3441	2374	2120	2912	3234		2088	4756	3064	2113	2283	2445
4252	3739	2415	2504	2671	3379		2138	4092	4209	2067	2349	2627
4185	3588	2318	2345	2668	2821		2318	4216	4171	2068	3091	2631
4237	3587	2518	2233	2677	2883		3644	3453	4393	1998	2438	2978
3640	3393	2238	2371	2606	2944		3080	3484	4388	2110	3433	2897
3412	3609	2221	2691	2781	2560		2983	3525	4322	2070	2385	2185
4309	4302	3758	2664	3033	3569		3028	3319	3850	2573	2186	2572
3733	3153	2973	2507	3950	2667		1673	3303	4073	1957	2160	1903
3825	3653	2974	2340	2565	2644		1918	3854	4316	2264	2116	2205
3904	3496	2228	2307	2848	2975		2045	3438	4367	2143	2367	2668
3830	3289	2354	2374	2678	3102		2218	3123	4334	2800	2299	2780
3738	3329	2503	2257	2506	2654		2778	3377	4285	3098	2182	2613
3468	3552	2495	2187	2654	3372		1970	3280	4332	3432	2900	2048
3684	3603	2259	2507	2742	2567		2128	3138	4281	3314	2956	1900
4838	3523	2363	2217	2618	2926		2208	4596	4289	3315	2913	1826
4828	4777	2313	2237	2707	2576		2025	3978	4282	3397	2397	1665
4356	4504	2359	3474	2667	2763		2567	3109	4076	2936	2268	2282
4532	3243	2049	2683	2585	3657		1837	3895	3918	2929	2257	1878
4708	4721	3664	3485	4307	3826		4204	3825	4156	2929	2948	2411
3748	4466	3416	2764	3947	2914		4080	3005	3520	2787	2927	2609
4171	3925	2724	2355	3864	2689		3562	2992	3865	2859	2980	2630
4072	3687	2470	2344	2951	2591		3264	3542	3218	2046	2964	2544
3523	3618	2369	2602	2667	2786		3427	4789	2927	2268	2345	1558
3947	3719	2443	2101	3537	2699		2841	3228	3557	2858	2280	1491
3916	3251	2290	2119	3425	3656		2238	3154	2975	2821	2258	1470
4622	3773	3270	2203	3068	3197		2407	3070	2889	3216	3143	1734
4034	4342	3019	2171	2777	2536		2414	3002	2746	2307	2467	1809
3792	4089	2327	2309	2862	2596		2433	3401	3981	2495	2299	1699
4149	3858	2509	3097	3003	2641		2493	2713	4067	2163	2235	1744
4531	4237	2399	2077	3884	2687		2992	2731	3553	2110	2257	1823
4248	3666	2399	2341	3388	3814		3482	2928	3864	2126	2972	1852
4567	4755	2393	2422	2830	3661		3325	3276	3115	2041	3220	1680
4418	5045	2568	2973	2888	2634		2367	4560	3006	3215	3013	1749
4728	3609	2333	3316	2840	2626		2229	4015	3167	2923	2417	1714

## Sheet: Fig.6f
AAV-GFP			AAV-Cre
Day	Night		Day	Night
2653.89	3045.98		2643.53	2818.57
2587.6	3078.79		2382.95	2096.64
2791.95	3612.04		2415.95	2756.55
3077.27	3602.45		2503.8	2972.66
3959.26	4544.12		3032.42	3850.89
3812.02	4375.8		3805.84	3778.61

## Sheet: Fig.6g
			AAV-GFP							AAV-Cre
0.0100002	0.0199986	0	0.129999	0.0100002	0.0199986		0.220001	0.0100002	0	0	0.0100002	0.0199995
0.0100002	0.0199986	0	0	0.129999	0		0	0.0200005	0	0	0	0
0.0200005	0	0	0	0	0.0100002		0.0100002	0.0200005	0.0699997	0.0100002	0.139999	0
0	0.0100002	0.0200005	0	0.0900002	0		0	0	0.0200005	0.0199986	0	0
0.0100002	0	0.0200005	0	0	0.0100002		0	0	0.0100002	0	0	0
0	0	0	0.0200005	0	0		0	0.0299988	0.0299988	0.0400009	0.0100002	0
0	0	0	0	0.0100002	0.0400009		0	0.0799999	0.0299988	0	0.0100002	0
0	0.00999832	0	0.039999	0.0100002	0.0400009		0	0.0900002	0	0.129999	0	0.16
0	0.240002	0	0.0299988	0.0100002	0		0	0	0	0	0.0400009	0.11
0.0199986	0.00999832	0	0.0100002	0	0		0.00999832	0	0	0.120001	0.0400009	0.0100002
0.00999832	0.0100002	0	0.0100002	0	0.1		0.0200005	0	0	0	0.0100002	0
0	0	0	0	0	0		0.0200005	0	0	0.0900002	0	0.0100002
0	0	0.0100002	0	0	0		0	0	0	0.0100002	0	0.0199995
0	0.0200005	0.0100002	0	0.0100002	0		0.0100002	0	0	0	0.0300007	0.0199995
0	0.0200005	0.0100002	0.129999	0	0		0.0300007	0.0200005	0	0	0	0
0	0	0.16	0	0.0400009	0.25		0.229999	0.0100002	0	0.0100002	0	0
0.00999832	0	0.0600004	0.0100002	0.0400009	0.0100002		0.0100002	0	0	0	0.0100002	0
0	0.0100002	0.0200005	0	0	0.0100002		0.0100002	0	0.0100002	0	0	0
0	0	0	0	0	0		0.0100002	0	0.0299988	0	0	0.3
0	0	0.00999928	0	0.0100002	0.0400009		0	0	0.0199986	0	0	0
0.240002	0.15	0.00999928	0.0300007	0	0.0300007		0.0900002	0	0.0100002	0.0100002	0	0
0.0100002	0.0200005	0	0.0200005	0	0		0.0100002	0	0.0100002	0.0100002	0.0299988	0
0.0199986	0	0	0	0	0.0100002		0.0799999	0.26	0	0	0.0299988	0
0.0199986	0	0	0	0.0100002	0.0100002		0	0	0	0	0.0100002	0
0	0	0	0.0100002	0	0		0.0100002	0	0	0.0300007	0	0
0	0	0	0	0	0.0699997		0	0	0	0.0200005	0	0.0299997
0.0100002	0.0200005	0	0	0	0		0	0	0.139999	0	0	0.0299997
0	0.0100002	0	0	0	0.0200005		0	0.0200005	0.039999	0	0	0
0	0	0	0.0100002	0.039999	0.0200005		0.1	0.0200005	0	0	0.24	0
0	0	0.0200005	0	0.039999	0		0.0100002	0	0.240002	0	0.0100002	0.00999928
0.00999832	0.0100002	0.0100002	0.00999832	0	0.0100002		0	0.0100002	0	0.0100002	0.00999832	0
0	0	0	0	0	0.0100002		0	0	0.0299988	0	0.0400009	0.00999928
0	0	0	0	0.0100002	0.0400009		0	0	0.0200005	0	0.19	0
0	0	0	0.0300007	0	0.0300007		0.00999832	0	0	0	0.0199986	0.0499992
0	0.0100002	0	0.0200005	0	0		0	0	0	0.110001	0.0300007	0
0.0300007	0	0.0100002	0	0	0		0	0	0	0.120001	0	0
0.0200005	0	0	0	0.0100002	0.0500011		0.0200005	0	0	0.0100002	0.0200005	0
0	0.0299988	0	0	0	0.0200005		0.0100002	0	0.0700016	0.0299988	0.1	0.200001
0	0.0200005	0	0.0100002	0	0.0299988		0	0	0.189999	0.0199986	0	0.0299997
0.0100002	0.0200005	0	0	0.00999832	0		0	0	0.18	0	0	0.0299997
0.0300007	0.0200005	0.0100002	0.15	0	0		0	0.0200005	0.18	0	0	0
0	0	0	0	0.120001	0		0	0.0200005	0.0300007	0	0	0.00999928
0.27	0	0.00999928	0.0100002	0.0200005	0		0	0	0.0799999	0.179998	0.0100002	0.0100002
0.0199986	0	0.00999928	0	0	0		0	0.0100002	0.0100002	0.0200005	0.0100002	0.0299997
0.0500011	0	0	0	0	0		0	0	0.00999832	0	0	0.13
0	0.0300007	0	0	0.0100002	0.0300007		0	0	0.00999832	0.0100002	0	0.12
0	0.25	0	0.0200005	0	0.0200005		0	0	0	0	0	0.0300007
0.0100002	0	0.0699997	0.0100002	0	0		0.280001	0.039999	0	0	0	0.0100002
0.0199986	0.18	0	0	0.0100002	0		0	0	0	0.0699997	0.25	0.0100002
0.0199986	0	0	0	0	0.0300007		0.0200005	0	0.0100002	0	0.0200005	0
0	0	0.150001	0.0100002	0	0.139999		0.0100002	0	0.0100002	0.0300007	0	0
0.0100002	0	0	0	0	0		0	0	0	0.0200005	0	0.0199995
0	0.0199986	0	0.0200005	0.0100002	0		0	0	0.0900002	0.0799999	0.0100002	0.0199995
0	0.0199986	0	0.18	0	0		0	0.0200005	0	0	0.0100002	0
0	0.0100002	0	0	0.0299988	0		0	0.0200005	0	0.0100002	0	0
0	0	0.0199986	0	0.0300007	0		0	0	0.429998	0	0.0100002	0.00999928
0.00999832	0	0.0199986	0	0	0		0	0	0.0700016	0.0100002	0	0.00999928
0	0.00999832	0	0	0.17	0		0.209999	0.0600014	0.0899983	0	0	0.11
0	0.00999832	0	0	0.0300007	0.0300007		0	0.129999	0.160002	0.0100002	0	0.0799999
0	0.039999	0	0.0199986	0.0100002	0.0599995		0	0.130001	0.0499992	0	0.0200005	0
0	0	0.0100002	0.00999832	0	0.16		0.34	0	0.15	0	0	0.2
0.25	0	0	0	0.0100002	0		0.0100002	0	0.0400009	0	0.299999	0
0.00999832	0	0.0100002	0.0499992	0	0		0.0300007	0.00999832	0	0	0.0300007	0
0	0.210001	0.0699997	0.110001	0	0		0.0200005	0.00999832	0	0.0200005	0	0
0	0	0.039999	0.0100002	0	0		0.0100002	0.00999832	0	0.0100002	0.00999832	0.0200005
0	0.0199986	0	0	0	0		0	0	0	0	0.00999832	0.0200005
0.309999	0	0	0	0.199999	0		0.0100002	0.0100002	0	0	0.229999	0.04
0	0.0699997	0	0	0.0300007	0.0100002		0	0.0100002	0	0	0.17	0
0	0	0.0200005	0.0499992	0.0200005	0.0599995		0	0.140001	0.0699997	0	0.0900002	0.0799999
0	0	0.0200005	0.129999	0	0		0.280001	0.0900002	0	0	0.0100002	0
0	0.0699997	0	0	0.220001	0		0	0	0.289999	0	0.109999	0
0.279999	0	0.24	0	0.00999832	0.18		0.229999	0	0.140001	0	0.16	0
0	0	0	0	0.00999832	0.0200005		0.0500011	0	0	0	0	0.200001
0	0.34	0	0.18	0	0		0.039999	0	0.0799999	0	0.0200005	0
0.0200005	0	0.19	0	0.0999985	0		0.120001	0	0	0	0.0200005	0.179999
0.0200005	0	0	0.0100002	0.19	0.140001		0.0499992	0.189999	0.32	0.209999	0	0
0.200001	0.0900002	0	0.0100002	0.0100002	0		0.0799999	0.0500011	0.0100002	0.0200005	0	0
0.0300007	0.15	0	0.120001	0	0.0499992		0.0599995	0.0699997	0.0199986	0	0.280001	0.0300007
0.0100002	0.0100002	0.0799999	0	0	0		0.19	0.1	0.0900002	0.0100002	0.16	0.0300007
0	0.0200005	0.0300007	0	0	0.17		0	0.109999	0.0700016	0	0	0
0.109999	0	0.17	0.0499992	0	0		0	0.0199986	0.0699997	0	0	0
0.280001	0.1	0.0699997	0.210001	0.24	0		0	0	0.17	0	0	0.0100002
0.0100002	0	0.0200005	0	0	0.0400009		0.1	0	0.0900002	0.129999	0.0100002	0
0.0100002	0	0	0	0	0.17		0.0300007	0.379999	0.209999	0	0.0100002	0
0.219999	0.0300007	0	0.219999	0.0699997	0.0299988		0	0.1	0.0300007	0	0.120001	0
0.0100002	0.119999	0.17	0.0300007	0.290001	0.0300007		0	0.0100002	0	0.0100002	0	0.0100002
0	0.0100002	0	0.0300007	0	0.0300007		0.199999	0	0	0	0	0
0.0200005	0	0.0699997	0	0.0499992	0.0799999		0	0.0400009	0	0	0.349998	0.19
0	0.0500011	0.0900002	0.209999	0	0.189999		0.27	0.119999	0	0	0	0
0	0.16	0	0	0.15	0		0	0.19	0	0.0300007	0	0
0	0	0.1	0.0100002	0	0.0900002		0.110001	0	0	0.0200005	0.26	0.29
0.15	0	0.0300007	0.0799999	0.130001	0.0100002		0	0	0	0	0.220001	0.00999928
0.0100002	0.16	0	0	0.17	0.0600014		0	0.0200005	0	0	0	0.0100002
0.16	0	0.0999985	0	0.0299988	0		0	0.0200005	0	0.0100002	0	0.0100002
0.110001	0.0699997	0	0	0.00999832	0.0999985		0	0	0	0.0100002	0	0.0199995
0	0.110001	0.26	0.200001	0	0		0	0	0.320002	0.0100002	0	0.0100002
0.0200005	0.0699997	0.0100002	0	0	0.0300007		0	0.0100002	0.359999	0	0	0.04
0	0	0.110001	0.19	0.379999	0		0	0.0100002	0.0500011	0.0300007	0	0
0.199999	0	0	0	0	0		0	0	0.139999	0	0	0
0.0200005	0.0900002	0.15	0	0.0100002	0.299999		0.0299988	0	0.0100002	0.0900002	0.039999	0.32
0.0200005	0.0900002	0.0100002	0	0	0.0300007		0	0.199999	0	0.259998	0.200001	0.0200005
0.0200005	0	0	0	0.139999	0		0.16	0.0800018	0.209999	0	0	0
0.15	0.279999	0	0	0	0		0	0.16	0.120001	0.0200005	0.24	0
0.16	0	0	0	0	0		0.140001	0	0.129999	0.0100002	0.139999	0.0199995
0.0900002	0.0200005	0	0.0499992	0	0		0.0299988	0.0599995	0.1	0	0.0100002	0.0199995
0.0100002	0.0200005	0	0.0300007	0.210001	0.219999		0.0500011	0	0.0100002	0.130001	0	0.0100002
0	0.0400009	0.27	0.039999	0	0		0	0.26	0	0	0	0.0100002
0.130001	0	0.200001	0	0.189999	0		0	0.17	0	0	0.0100002	0
0.1	0.0100002	0.0200005	0.0100002	0	0.1		0.48	0.109999	0	0.32	0	0.0900002
0.18	0.0799999	0.0100002	0	0.0700016	0.0200005		0	0.0600014	0.0300007	0.0900002	0.160002	0
0.0100002	0	0.120001	0.110001	0.189999	0.0400009		0	0	0.0300007	0.0100002	0.199999	0.129999
0	0	0.139999	0.0699997	0	0.0300007		0	0.039999	0	0	0.280001	0.0300007
0	0.25	0	0.0300007	0	0		0	0.1	0	0	0.039999	0.16
0.549999	0	0	0	0.110001	0.16		0	0	0	0	0.130001	0.16
0.0100002	0.129999	0	0	0.039999	0		0.0200005	0.0799999	0	0	0	0.0100002
0.17	0	0	0.0900002	0	0		0.0200005	0.110001	0	0.189999	0	0
0	0	0	0.0300007	0.160002	0		0	0	0	0	0	0.0300007
0	0.0200005	0	0	0.0199986	0.19		0.110001	0.0100002	0	0.00999832	0.0699997	0.0300007
0	0.0200005	0	0	0	0		0	0.00999832	0.33	0	0	0
0.300001	0	0.0100002	0	0.0300007	0.0100002		0	0.00999832	0	0	0	0
0.0499992	0	0	0	0	0		0	0	0.140001	0	0	0.0100002
0.0799999	0.0600014	0.18	0.0100002	0.219999	0		0	0	0.199999	0	0	0.0100002
0	0.0599995	0	0.0200005	0	0		0	0	0	0	0	0.0100002
0	0	0	0.25	0.0100002	0.16		0.00999832	0	0	0.00999832	0.0200005	0
0.17	0.0100002	0	0.0299988	0	0.24		0.00999832	0	0	0	0.32	0
0.0100002	0.0100002	0	0.0200005	0	0		0	0	0.360001	0	0.0299988	0.0100002
0.0200005	0.0100002	0	0.0100002	0.229999	0		0	0.0299988	0.0100002	0	0	0
0.0200005	0.0900002	0	0	0	0.18		0	0.0600014	0.0100002	0	0.120001	0
0	0	0	0	0	0		0.199999	0	0	0.0300007	0.0400009	0
0.119999	0	0	0	0	0.0299988		0	0.189999	0	0.0200005	0	0
0	0.0599995	0	0	0.17	0		0	0.140001	0	0	0	0.0599995
0.0900002	0.0300007	0.1	0	0	0.0100002		0.0100002	0	0	0	0	0.0499992
0	0	0	0	0.0400009	0.0299988		0	0.139999	0	0	0	0.18
0	0	0.0299988	0	0	0.039999		0	0.16	0	0.0100002	0	0.0100002
0	0.0100002	0.0299988	0	0.0499992	0		0	0.0499992	0	0.0100002	0	0.0100002
0	0	0.0100002	0.0100002	0.039999	0.0100002		0	0.0100002	0.0300007	0	0	0
0	0.0100002	0.0100002	0	0.039999	0.0300007		0.0100002	0.0900002	0.0699997	0	0	0.039999
0	0.0100002	0.0100002	0.0599995	0	0.0200005		0	0.0300007	0	0.25	0	0.0100002
0.0100002	0	0.0100002	0.0400009	0	0		0	0	0	0	0.0299988	0.0100002
0.0200005	0	0	0	0	0.0100002		0	0.35	0	0.24	0.0900002	0.0100002
0.0200005	0.0900002	0	0	0	0.0100002		0.24	0.00999832	0	0	0.15	0
0	0.0100002	0	0	0	0.0900002		0.0200005	0	0	0.0700016	0.19	0
0	0.0100002	0	0	0	0.0599995		0	0	0.199999	0.0200005	0.0499992	0.0200005
0.0100002	0.0200005	0.0599995	0	0	0		0	0	0.1	0	0.16	0.0200005
0.0100002	0.0200005	0.0200005	0	0	0		0	0.0200005	0.0100002	0	0	0
0	0	0	0.0100002	0.230001	0.0100002		0	0.0200005	0.0100002	0	0	0
0.0100002	0	0.0200005	0	0.0300007	0		0	0	0.0100002	0	0	0.0100002
0	0.0499992	0.0200005	0	0	0		0.0100002	0	0	0	0	0
0	0.0600014	0	0	0	0		0	0.0100002	0.0200005	0	0	0
0	0	0	0.0100002	0.0100002	0.130001		0	0	0.0200005	0.0100002	0.0100002	0
0.0100002	0	0	0.0200005	0	0.0300007		0	0	0	0	0.0100002	0
0	0	0	0.0200005	0	0		0.110001	0.0900002	0	0	0.15	0
0.0900002	0.0100002	0	0.189999	0	0		0	0.18	0	0	0.18	0.0599995
0	0.00999832	0	0.0100002	0	0		0.0200005	0.0900002	0	0	0.0600014	0.0100002
0.110001	0	0	0	0.0100002	0		0.0200005	0.0900002	0	0.0299988	0	0
0	0.0100002	0.0100002	0.0100002	0	0		0	0.0499992	0	0.0199986	0.119999	0.0300007
0	0.0100002	0	0	0	0		0	0.110001	0	0	0	0.0200005
0	0.0100002	0.0100002	0.0100002	0	0.0300007		0.0100002	0.0300007	0	0	0	0
0	0	0	0	0.039999	0		0	0.0200005	0	0.0100002	0	0
0	0	0.0300007	0	0.0299988	0.0100002		0	0.0300007	0	0	0	0.0100002
0.00999832	0.0100002	0.0200005	0.0100002	0	0.0100002		0	0.0999985	0	0	0	0.0100002
0.00999832	0	0	0.0100002	0	0		0.25	0	0	0	0	0.0699997
0.039999	0	0	0.0100002	0.00999832	0.0299988		0.0699997	0.0100002	0	0	0.0300007	0.0400009
0.200001	0.0500011	0	0.0200005	0	0.0199986		0.0100002	0	0.139999	0	0	0
0	0	0	0.0200005	0	0		0.0100002	0	0.0400009	0	0.0299988	0
0.0199986	0	0.0100002	0.0100002	0	0		0	0	0.0699997	0	0	0
0.0199986	0	0.0100002	0	0	0		0.0300007	0	0	0.00999832	0.150002	0
0	0	0	0	0	0		0.0200005	0	0	0.0200005	0.24	0
0	0.0100002	0.0100002	0	0.0100002	0.0100002		0	0	0.0799999	0	0.1	0.0200005
0.0100002	0.00999832	0	0.0100002	0	0		0	0	0	0.0200005	0	0.0200005
0	0.00999832	0.0100002	0	0	0.16		0.0100002	0.0200005	0.299999	0	0.00999832	0
0	0	0.0100002	0	0.0400009	0.0100002		0	0.0200005	0	0	0	0
0	0	0.0199986	0.18	0.0300007	0		0	0.0100002	0	0.120001	0	0
0	0.00999832	0.0199986	0	0	0		0	0	0	0.0100002	0	0.0900002
0	0	0	0	0	0.0100002		0	0	0.0300007	0	0	0
0.0499992	0	0	0	0.0100002	0.0299988		0	0	0.0300007	0.0599995	0	0.0100002
0	0	0.209999	0.0200005	0	0.0199986		0	0	0	0	0	0
0.0100002	0	0.0100002	0.0200005	0	0		0.229999	0	0	0	0.0300007	0
0.0100002	0	0.0100002	0	0.0100002	0		0	0.0100002	0	0.0699997	0.129999	0.0100002
0.0100002	0.0100002	0	0.0100002	0.0100002	0		0.0300007	0	0	0.0200005	0.110001	0
0	0	0.0100002	0	0	0		0.0200005	0	0	0.0300007	0	0.0599995
0	0.0100002	0	0	0	0		0	0	0	0.0300007	0	0.0599995
0.0100002	0.0100002	0	0.0100002	0	0		0	0	0	0	0	0
0.0100002	0.0100002	0	0	0	0		0	0.0200005	0.0300007	0	0.200001	0
0.0100002	0	0	0	0.0300007	0.119999		0	0.0200005	0.0200005	0	0	0
0	0.0900002	0.0200005	0.0299988	0.0300007	0		0	0.0100002	0	0	0.279999	0
0.0699997	0.0100002	0.0200005	0	0	0		0.0100002	0	0	0	0	0
0.199999	0	0	0	0.0100002	0		0.189999	0	0	0	0	0
0	0	0	0.0100002	0	0.0300007		0	0	0.129999	0	0	0
0	0	0	0.0200005	0	0.0200005		0.0400009	0.0300007	0.0200005	0.0100002	0	0
0	0	0	0.0200005	0.0100002	0		0.0100002	0.17	0	0	0.0300007	0.0100002
0.0200005	0.0100002	0	0	0	0		0.0100002	0.0499992	0	0.0100002	0.039999	0.0100002
0.0100002	0	0.16	0	0	0		0.0200005	0	0	0.0100002	0	0
0	0	0	0.0400009	0.109999	0		0.0200005	0	0.469999	0.0200005	0	0.0699997
0	0	0.0100002	0.229999	0	0		0	0	0.26	0.0200005	0	0.0300007
0.0100002	0.0200005	0	0	0	0		0	0	0.0100002	0	0	0.0200005
0	0	0	0.0100002	0	0.27		0	0.15	0.200001	0	0.0499992	0.0100002
0	0.0599995	0	0	0.0300007	0.0100002		0.25	0.140001	0.0100002	0	0.219999	0
0	0.199999	0.0200005	0	0.0200005	0		0	0.0299988	0	0.0100002	0.15	0
0.0100002	0	0.0200005	0	0	0.0100002		0	0	0.0100002	0	0.230001	0
0	0.0400009	0	0	0	0.0100002		0	0	0.0200005	0	0	0
0	0.0100002	0	0.0100002	0.0100002	0.0299988		0	0	0.0200005	0	0.0199986	0
0.120001	0.0100002	0	0.0200005	0	0.0299988		0.0100002	0	0	0	0	0
0.0100002	0	0.0100002	0.0200005	0	0		0	0	0	0	0.0300007	0.0100002
0.0200005	0	0.0299988	0	0	0		0.0799999	0.0799999	0	0	0.0300007	0
0.0100002	0	0.0600014	0.0900002	0.0100002	0		0.199999	0.0500011	0.0100002	0	0	0
0	0	0	0.0299988	0	0.139999		0.0199986	0	0	0.0200005	0	0.0100002
0.119999	0.1	0.309999	0	0	0		0	0.129999	0.16	0.0200005	0	0.0199986
0.16	0.0200005	0.110001	0.00999832	0.16	0.0100002		0	0	0	0.0100002	0	0.0199986
0	0.129999	0	0.039999	0.0400009	0.0100002		0	0.1	0.15	0	0.130001	0.00999832
0	0	0	0	0.0299988	0.0300007		0	0.209999	0.219999	0.109999	0.17	0
0.120001	0.200001	0.0199986	0.0699997	0.0199986	0.0400009		0.17	0	0.0500011	0	0.16	0
0.0499992	0.0499992	0.00999832	0.210001	0.189999	0		0	0	0.129999	0.220001	0.1	0
0	0	0	0.0100002	0.0100002	0.229999		0.0999985	0	0.0300007	0.109999	0.17	0
0	0	0	0	0.0200005	0.0300007		0.0700016	0	0	0	0.0599995	0.0200005
0	0.0100002	0	0.0200005	0.0699997	0.0200005		0.00999832	0	0.119999	0.0200005	0.0100002	0
0	0	0	0	0	0		0.0799999	0	0.0200005	0.0100002	0	0.0100002
0.200001	0.0699997	0	0.269999	0.19	0.309999		0.150002	0	0.0499992	0.0100002	0.280001	0.0100002
0	0.139999	0.189999	0.0100002	0.0100002	0		0.0299988	0	0	0.0100002	0	0
0	0.0900002	0	0	0.0799999	0		0.0299988	0.220001	0	0.0200005	0	0
0	0	0	0	0	0		0	0	0.310001	0	0.32	0.0200005
0.440001	0	0.0500011	0	0	0		0.199999	0.24	0.0100002	0	0	0.0200005
0.0100002	0	0.17	0	0.459999	0		0	0.0799999	0	0	0	0
0	0.0799999	0	0	0.0300007	0		0	0.1	0	0	0	0
0	0	0.0199986	0.26	0.0300007	0		0	0	0.119999	0.0499992	0	0.0100002
0.0100002	0.280001	0.0199986	0	0.0799999	0		0.300001	0.279999	0.18	0	0	0
0.039999	0	0	0	0.1	0.16		0	0.0100002	0	0.0300007	0	0
0.0599995	0	0.0799999	0.15	0.120001	0.0300007		0	0	0	0	0	0
0	0.0100002	0.189999	0.0200005	0.0100002	0.17		0.199999	0	0.110001	0.0100002	0.0100002	0.0500011
0	0	0	0.0200005	0	0.0100002		0	0.0100002	0	0	0.0299988	0
0.220001	0	0	0.0699997	0.109999	0.0100002		0	0.0100002	0	0	0.0200005	0
0.039999	0	0.110001	0.0700016	0.0200005	0		0.0200005	0	0	0	0	0
0	0.139999	0.229999	0.0299988	0.130001	0.120001		0.0900002	0	0	0.0299988	0.00999832	0.00999832
0.210001	0	0	0.0600014	0.0100002	0		0	0.290001	0	0.0299988	0.00999832	0.0200005
0.189999	0.290001	0.0100002	0.0100002	0	0.0999985		0.139999	0	0	0	0	0.0200005
0	0	0.0100002	0.0599995	0.139999	0		0.0799999	0	0	0.0100002	0.00999832	0
0.0900002	0	0	0	0.039999	0.130001		0	0.25	0	0	0	0
0.0900002	0.039999	0.110001	0.200001	0	0		0	0.039999	0.0300007	0	0	0.0100002
0.0500011	0	0.1	0.0899983	0.230001	0.0699997		0	0.0100002	0	0	0.109999	0
0.0699997	0.0799999	0	0	0.00999832	0.0100002		0.24	0	0.0499992	0	0.370001	0
0	0.18	0	0	0.110001	0.130001		0.210001	0	0.0200005	0.00999832	0	0
0	0.0100002	0	0.0300007	0	0.0699997		0	0	0	0	0	0.0100002
0	0.0100002	0.25	0	0.0100002	0.0200005		0	0.460001	0	0	0.0299988	0
0	0.0100002	0.0100002	0	0	0		0	0	0	0	0.0199986	0
0.119999	0.0100002	0.0100002	0.34	0.140001	0.199999		0.0300007	0	0.17	0	0	0
0	0.120001	0	0	0	0		0.0200005	0	0	0.0200005	0.0100002	0.0900002
0.230001	0.129999	0	0	0.139999	0		0	0	0.0400009	0.0100002	0.0100002	0.0200005
0.17	0.0200005	0.16	0	0.15	0		0	0	0	0	0	0.0200005
0.0100002	0.0200005	0	0.0100002	0.0100002	0		0.0799999	0.0199986	0	0	0.130001	0.0100002
0.189999	0	0.16	0	0.0300007	0.110001		0	0.0400009	0	0	0.130001	0
0.200001	0	0.0699997	0.280001	0	0		0.0499992	0.200001	0.0199986	0	0.17	0
0.0799999	0	0.0200005	0	0.279999	0		0.0500011	0	0	0	0	0
0.0100002	0.280001	0	0	0	0		0	0.109999	0	0	0.269999	0.0900002
0.0500011	0.0100002	0.00999832	0	0	0.16		0.25	0.110001	0	0	0	0.0100002
0.179998	0	0.00999832	0.0200005	0.0300007	0.0200005		0.0100002	0	0.200001	0.0100002	0.0100002	0
0	0	0.00999832	0.0200005	0	0.0100002		0.0100002	0.0599995	0.0499992	0	0	0
0.150002	0	0	0.19	0.200001	0		0	0	0	0.0200005	0	0
0.0300007	0.229999	0	0.0100002	0	0		0.0599995	0	0	0	0.230001	0.109999
0	0.0599995	0	0.0100002	0.16	0		0.0100002	0	0.19	0.0499992	0	0
0.219999	0.0400009	0	0.0100002	0	0		0.0100002	0	0	0.00999832	0	0.0200005
0	0	0.00999832	0	0.039999	0		0	0.0900002	0.19	0	0	0.0200005
0.0100002	0.129999	0.00999832	0	0.0699997	0.360001		0.0100002	0.0799999	0.360001	0.0199986	0	0
0	0	0	0	0.130001	0		0	0.0100002	0.209999	0	0	0
0	0	0	0.0799999	0	0		0	0.0599995	0.0599995	0.0400009	0	0.0200005
0.0400009	0	0	0.0100002	0.1	0.0200005		0.120001	0.0300007	0.0100002	0	0	0.0100002
0	0.0100002	0	0	0.16	0		0	0.0699997	0.0300007	0	0	0
0.18	0	0.199999	0	0	0.0199986		0.0699997	0	0.0300007	0	0.0100002	0
0.039999	0.17	0.0100002	0.0200005	0.229999	0		0.0100002	0	0	0	0.0100002	0
0	0.110001	0.0100002	0.0300007	0.0100002	0.140001		0	0	0	0	0	0
0	0.0100002	0.0100002	0	0.0200005	0		0	0.24	0	0	0.449999	0
0.130001	0.27	0.0100002	0	0	0		0.0300007	0	0	0	0.0400009	0
0	0.0100002	0	0.0599995	0	0		0.0199986	0.0600014	0.0100002	0.0200005	0	0.0100002
0	0	0	0	0.0900002	0		0.0699997	0.27	0	0.0200005	0.16	0
0.199999	0.0200005	0.0100002	0.0100002	0.0100002	0.0799999		0	0	0	0	0	0.0100002
0	0.0200005	0.0100002	0	0	0.039999		0	0.00999832	0	0	0	0.0100002
0	0	0	0	0	0		0.0100002	0.0200005	0.0100002	0	0.109999	0.0100002
0	0.0299988	0.0200005	0	0.16	0		0.0100002	0	0	0	0.17	0.0100002
0	0.0400009	0.0200005	0	0.0100002	0		0	0	0.150002	0	0	0.0100002
0	0.0100002	0	0.0599995	0	0.0100002		0.0200005	0	0.199999	0	0	0
0	0	0	0	0.0699997	0.0300007		0.229999	0	0.120001	0	0	0
0	0	0	0.0200005	0.0900002	0.0300007		0	0.0400009	0.0100002	0	0.0100002	0
0	0	0	0.0200005	0.1	0		0	0	0	0	0.0300007	0
0.0200005	0	0	0	0.00999832	0		0	0.200001	0	0	0.139999	0
0.0200005	0	0.0499992	0	0	0		0.0200005	0.00999832	0	0	0.0799999	0
0.00999832	0	0	0	0.00999832	0		0.0200005	0.260002	0	0.0200005	0.00999832	0
0.00999832	0.17	0.0400009	0.0300007	0	0.0900002		0	0	0	0.0200005	0.00999832	0.0200005
0	0.0100002	0.0100002	0	0	0.0400009		0.00999832	0	0.27	0	0.00999832	0.0200005
0.00999832	0.0100002	0.0100002	0	0	0		0.00999832	0	0.18	0	0	0
0	0	0	0	0.0299988	0		0	0	0.129999	0	0	0
0	0.0100002	0.0200005	0	0.0299988	0		0.00999832	0.149998	0.200001	0	0	0
0	0.0100002	0.0199986	0	0	0		0	0.100002	0	0	0	0
0	0.0100002	0	0	0	0		0	0	0.0199986	0	0	0
0	0	0	0	0	0.0200005		0.00999832	0.0999985	0.0199986	0	0	0
0.129999	0	0	0.0200005	0	0.0200005		0.00999832	0.189999	0.0100002	0	0	0
0	0	0	0.0200005	0.0100002	0		0	0	0	0	0.25	0.0300007
0.0100002	0	0	0.0100002	0.16	0.0100002		0	0.00999832	0.0100002	0	0.139999	0
0.0200005	0	0	0	0.0299988	0		0.17	0	0.0100002	0	0	0.0199986
0	0	0	0	0	0.0100002		0.0200005	0	0	0.0100002	0	0
0	0	0.0699997	0	0.00999832	0		0	0	0	0.0100002	0	0.0200005
0	0.0400009	0	0	0	0.0100002		0	0	0	0	0	0.0200005
0	0.0200005	0	0	0	0		0	0.00999832	0	0	0	0
0	0	0	0	0.0199986	0		0.119999	0.00999832	0.0100002	0	0	0
0	0	0.0100002	0.0100002	0.0199986	0		0.0100002	0	0	0	0	0.0700016
0	0	0.0199986	0.0200005	0	0		0	0	0	0	0	0
0	0	0.00999832	0	0	0		0	0	0.229999	0	0.0100002	0
0	0	0.00999832	0	0.039999	0		0	0	0.120001	0	0	0
0.0100002	0	0	0.0200005	0	0.120001		0	0.00999832	0.129999	0	0	0
0.0100002	0	0	0.0200005	0	0.189999		0	0.00999832	0.0400009	0	0.0200005	0
0.0100002	0.039999	0	0	0	0.0100002		0	0.00999832	0	0	0.0200005	0
0.0200005	0	0	0	0	0		0.160002	0	0.139999	0	0	0.0199986
0	0	0	0	0	0.0100002		0	0.0599976	0.0100002	0.0100002	0	0.0500011
0.0500011	0	0.17	0	0	0.0100002		0.15	0	0	0.0100002	0.0400009	0.119999
0.039999	0.0100002	0	0	0.0100002	0		0.0100002	0.0900002	0	0	0.17	0.110001
0.0100002	0.0100002	0	0	0.0100002	0		0	0.0699997	0.0100002	0	0.16	0.0100002
0	0.00999832	0	0	0.0200005	0		0	0.0600014	0.0100002	0	0	0.0100002
0	0	0.00999832	0	0.0300007	0		0	0	0.0100002	0	0	0
0	0.00999832	0.00999832	0	0	0.0400009		0	0	0	0	0	0
0	0.00999832	0	0	0	0		0	0	0.0100002	0	0.0100002	0.0300007
0	0	0	0	0	0.0200005		0	0	0.0200005	0	0	0.0699997
0	0	0	0.0299988	0	0.0200005		0	0	0.0100002	0	0.26	0
0	0.039999	0	0.0199986	0	0		0	0.0100021	0.1	0	0.110001	0
0.0100002	0	0	0	0	0.0100002		0	0	0.229999	0	0.0200005	0
0.0200005	0	0.0100002	0	0	0.0100002		0.0100002	0	0.0599995	0.0100002	0	0
0	0	0	0	0.0100002	0		0.119999	0	0	0.0200005	0	0.139999
0	0	0	0	0	0.0100002		0	0	0.18	0.0200005	0	0
0.0799999	0.0100002	0	0	0	0		0	0	0	0.0200005	0.0100021	0.0599995
0	0.0100002	0	0	0	0		0	0.0100021	0.0100002	0	0	0
0.1	0	0	0	0.0200005	0		0	0.0100021	0	0.0499992	0	0.160002
0	0	0.0100002	0	0.0200005	0		0	0.00999832	0	0.0100002	0	0.00999832
0	0	0.0100002	0	0	0		0.0100002	0.00999832	0	0	0	0.00999832
0	0.0100002	0	0	0	0		0	0	0.0200005	0	0.0900002	0
0	0	0	0	0	0.0900002		0	0.00999832	0.0299988	0	0	0
0	0.17	0	0.109999	0	0.0400009		0	0.00999832	0	0	0.330002	0
0	0.110001	0	0	0	0		0	0	0	0.0100002	0.00999832	0.00999832
0.0100002	0	0	0.1	0.0200005	0		0.27	0.0400009	0.16	0	0	0
0.0100002	0.0100002	0.0100002	0.0100002	0.15	0		0.0200005	0	0.199999	0	0.00999832	0.140001
0	0	0	0	0.0100002	0		0.0200005	0.110001	0	0.0200005	0	0.0499992
0.0100002	0	0	0.0100002	0	0		0	0	0.19	0.0200005	0	0
0.0100002	0.0100002	0.0100002	0	0	0.0799999		0	0.0400009	0	0	0.0100021	0.0699997

## Sheet: Fig.6h
AAV-GFP			AAV-Cre
Day	Night		Day	Night
1.3	2.34999		3.44	3.84
1.23	2.86001		0.810001	0.690006
0.930004	4.69		0.920004	0.899996
1.37	2.92001		1.97	3.3
1.47	4.13		2.25	3.73
1.15	3.44		2.58	3.51

## Sheet: Fig.6i
AAV-GFP	AAV-Cre
5699.87	5462.1
5666.39	4479.59
6403.98	5172.5
6679.72	5476.46
8503.38	6883.31
8187.82	7584.44

## Sheet: Fig.6j
AAV-GFP	AAV-Cre
3.64999	7.27999
4.09001	1.50001
5.62	1.82
4.29	5.27
5.6	5.98001
4.59	6.09001
