# Supplementary material for: Paraventricular hypothalamus mediates diurnal rhythm of metabolism
Source: Nat Commun. 2020 Jul 30;11:3794. doi: 10.1038/s41467-020-17578-7 (PMC7393104; doi:10.1038/s41467-020-17578-7)
Supplement: Supplementary file 4 — Source Data [file 41467_2020_17578_MOESM4_ESM.zip › Source data for Fig.7.xlsx]

## Sheet: Fig.7c
dF/F0
-0.7081
0.00016
-0.8652
-0.7864
-1.1797
-0.7075
-0.3796
-0.9696
-1.1006
-0.9562
-0.6021
-1.5461
-0.9297
-1.2705
-0.759
-0.8507
-0.8506
-1.0209
-0.03732
-0.47
-1.3353
-1.7811
-1.086
-1.1514
-0.5219
-0.9545
0.26516
-1.4133
-0.20671
-0.8229
-0.3245
-1.2686
-1.439
-0.4291
-0.20606
-1.0452
-1.7139
-0.6778
-1.2416
-1.6218
-1.4512
-1.2413
-0.9264
-0.21819
-0.9525
-0.8737
-0.349
-0.4931
-0.834
-1.765
-0.624
-1.6861
-0.7418
-1.2925
-1.253
-1.3054
-0.8463
-0.8986
0.0195
-0.5705
0.16398
-0.7146
-0.26858
-1.1209
-0.8192
-1.3698
-2.1697
-1.3565
-1.1466
-1.8809
0.24376
-0.2676
-1.4084
-0.9362
0.30977
-0.08356
-1.4998
-0.3456
-1.3816
-1.2241
-2.2338
-1.2763
-0.18771
-0.9482
0.99282
-0.13492
-0.6069
-1.6822
-0.8166
-0.12137
-0.9868
-0.8425
-1.144
-0.7373
-0.8815
-0.9338
-0.8026
-1.7467
-1.0778
-0.6186
-0.9858
-0.9201
-0.9987
0.90312
-0.5263
-0.6049
-0.8933
-1.4309
-1.0111
-0.7094
-0.447
-0.06651
-1.1812
-0.00072
1.0486
-0.853
0.37995
0.14398
-0.28871
0.02617
-1.4951
-1.2982
-0.5899
-1.0357
-1.416
-0.09121
-0.18291
-0.3795
-0.9171
-0.3793
-0.5235
-0.9693
-0.4314
-1.1789
-1.1657
-0.5754
-1.5196
-1.6375
-0.9816
-1.716
-1.5192
-1.0994
-0.19428
-0.3778
-0.9679
-0.8104
-1.5054
-0.7446
-1.2691
-0.5083
-1.4525
-1.2819
-0.4817
-0.7571
-1.7013
-0.9536
-0.3501
0.71234
-0.7434
-0.9925
-1.2154
-1.1103
-1.425
-0.6904
-1.1625
-0.19177
-0.9393
-0.9654
-0.8604
-0.9783
-1.6602
-0.742
-1.8961
0.16323
-1.1483
-0.9645
-0.4791
-1.5939
-1.1609
-1.2002
-1.3312
-0.1638
-0.767
-0.4259
-0.5176
-0.09778
-0.03209
-1.0682
-0.08434
-1.3959
-0.5301
-1.435
-1.6185
-1.6053
-1.4347
-1.4477
-0.7786
-1.2901
-0.6735
-0.7652
-0.29289
-1.0011
-0.5944
-1.2632
-0.27934
-1.8926
-1.6301
-0.4102
-1.1184
-0.9609
-1.1313
-1.1705
-1.9574
-1.4589
-0.7898
-1.498
-0.5141
-1.7995
-1.2878
-1.0254
-1.9697
-1.8646
-1.2218
-0.9987
-1.8381
-1.1428
-0.5917
-0.408
-0.7883
-0.02739
-1.234
-1.2864
-0.6567
-1.0107
-0.2236
-1.4696
-1.2072
-1.2595
-0.8528
0.73449
-1.6789
-0.5508
-0.8261
-1.049
-0.6029
-1.18
-0.9437
-2.0061
-0.9435
-2.2814
-0.5629
-0.7727
-0.7332
-1.4677
-0.9953
-0.969
-0.07691
-0.7196
-0.27345
-0.18152
-1.2439
-1.4406
-0.7977
-1.3354
-0.745
-1.1647
-1.8467
-1.0464
-0.456
-0.9937
-1.0723
-0.9935
-1.505
-1.7672
-0.9407
-1.4784
-1.9243
-0.337
-2.2127
-1.4255
-1.6615
-1.1236
-1.1891
-0.5987
-0.3362
-0.4148
-0.9132
-1.7526
-1.6213
-1.2277
-1.7916
-0.9913
-1.8964
-0.978
-1.7387
-1.0565
-0.348
-0.6365
-1.2923
-1.2135
-0.6493
-0.8853
0.26918
-0.6752
-1.5278
-1.5539
-0.12393
-0.6354
-0.3861
-0.07113
-0.16284
-0.26768
-1.2777
-1.6318
0.08684
-1.8414
-0.12283
-0.9229
-0.5293
-1.1851
-1.1719
-1.4866
-0.7912
-0.9485
-0.5024
-0.03002
-0.29228
-0.4889
-0.4364
0.2459
-0.5017
-0.09496
-0.5934
-1.3935
-1.2228
-0.9079
-0.7503
-0.25173
-0.8026
0.40442
-1.314
0.27345
1.03445
-0.10677
-0.29032
-0.4476
-1.0903
0.02486
-0.9196
-1.0113
-0.25031
-0.7225
-0.27633
-0.4074
0.60285
0.36682
-0.4071
-0.5119
-0.7873
0.30167
0.35425
-0.5115
-1.6134
-1.3902
-0.498
-1.167
0.31555
-0.2747
0.39449
-1.5733
-0.03823
-0.6022
-0.07736
-0.8775
-1.1398
-1.4808
-0.16876
-0.16865
-0.9557
-1.0343
0.22525
0.43527
-1.0209
0.21246
0.0289
-0.8106
0.73757
-0.4168
-0.5086
-1.5318
-1.8596
-1.0068
-1.4134
-0.5474
-0.6785
0.14818
-0.06162
-0.9405
-1.0979
-1.0715
-2.0554
-1.6354
-1.4779
-1.1104
-0.7955
-1.084
-0.6247
-1.8185
-0.7819
0.28091
0.08422
-0.9915
-0.09924
-0.5846
-0.427
-0.44
-1.8437
-1.2139
-1.3318
-0.3346
-0.6494
-0.7149
-0.7279
0.21684
0.55807
-0.662
-1.0161
0.11232
-0.7404
-0.2417
-0.5696
-0.7269
-1.1073
-0.9366
-1.1202
-0.7659
0.06083
0.37582
-0.49
-0.18813
-0.5423
0.15322
-1.3161
-1.198
-1.3028
-0.8829
-1.7356
-1.0007
-1.8666
-0.8562
-0.9086
-1.0659
0.08882
-1.0132
0.01031
0.29907
0.54847
0.16809
-0.3173
-0.5008
-1.7997
-0.14637
-0.6055
-0.3954
0.18198
0.40514
0.56269
-1.2741
-0.26369
-0.5785
-0.9851
-0.9719
-0.6831
-1.7327
-1.1028
-1.3782
-0.19721
-0.8269
-0.17075
-0.8136
0.49863
-0.7609
-0.8264
-0.4326
0.05296
0.48606
-0.8522
-1.1932
-1.2062
-1.4423
-0.5237
-0.3924
-0.02489
-0.6415
-0.7595
0.31658
-0.5887
-0.8116
-0.10297
0.36951
-0.6014
-2.1889
-1.0604
-1.7032
-0.4566
-0.404
0.17345
-0.7449
-0.8367
-0.7185
-0.28535
-0.12779
-1.0724
-0.823
-0.5342
-2.0693
-0.5209
-1.3868
-0.6519
-0.4025
-0.7304
-0.4022
-0.29717
0.18844
-0.3494
-0.10002
-0.7954
-0.6247
-1.0051
-1.0312
-0.5587
-1.0441
-0.716
-1.4113
-1.3718
-1.1487
0.32108
0.3868
-1.3845
-0.4528
-1.4237
0.1248
-0.4131
-0.5836
-1.502
-1.5019
-1.9742
-0.20259
-0.5961
-0.6092
-0.6484
-0.7402
-0.7663
-0.3856
-0.8317
-0.7397
-0.6478
-0.5952
-1.4611
-0.4375
-1.7365
-0.5947
-1.2901
0.07472
-0.7519
-0.14814
-0.4892
-0.6597
-0.6071
-1.0794
-1.1186
-1.2235
-0.9216
-2.1156
-0.6589
-0.8819
-0.4619
-0.6717
-0.5535
0.22082
-0.22524
-0.4613
-1.0124
-0.5398
-1.0384
-0.09347
-1.5368
-0.8937
-1.1561
-1.4053
0.44511
-0.9195
0.11726
-1.6279
-0.7617
-0.27609
-0.07914
-0.9976
-1.0238
-1.168
-0.5774
-1.0234
-1.2858
-0.6689
-1.0231
0.00058
-0.5373
0.56508
-0.5765
-0.3139
-0.6813
-0.773
-1.0616
-0.9959
-0.28714
-1.6125
-0.5494
-1.8222
-0.24734
-0.8115
0.59276
-0.3914
-0.4831
-0.8373
-0.08921
-1.0208
-0.7583
-0.9813
-1.0861
-2.0047
-1.624
-2.2144
-1.3744
-2.1355
-0.928
0.58129
-1.4265
-1.0327
-0.9932
-1.5443
-0.5861
-1.3341
-1.3865
-1.0583
-1.4781
-1.793
-0.1393
-0.5066
-0.9921
-1.3857
-0.4145
-0.20437
-1.6479
-0.4273
-0.19092
-2.0281
-1.5556
-1.0436
-1.1616
-0.7941
-1.9095
-0.8595
-0.6756
-1.0299
-1.1085
-0.8722
-0.872
-1.8956
-0.16314
-1.4492
-1.4491
-1.4883
-1.4882
-0.9632
-0.13624
-1.5404
-1.3303
-0.7527
-0.5558
-1.5925
-2.0779
-1.6447
-1.5134
-0.6996
-2.025
-0.9487
-1.2636
-1.9197
-0.7515
-1.1845
-1.8013
-0.6462
-1.4336
-1.2366
-1.6827
-2.142
-1
-1.4068
-1.9579
-1.4853
-2.5352
-1.367
-1.2356
-1.8786
-1.9704
-1.3928
-1.7339
-0.9595
-0.8019
-1.248
-1.6023
-2.5077
-1.6545
-2.1007
-2.1399
-2.3236
-1.1291
-1.4309
-1.3783
-1.995
-1.0631
-1.588
-1.1679
-1.9552
-1.5351
-1.4169
-2.6768
-1.5873
-2.5453
-1.6133
-2.2957
-1.8756
-1.403
-1.4685
-1.7966
-1.3633
-1.4945
-0.8644
-0.9561
-1.7829
-0.9165
-2.3077
-2.0057
-0.7325
-2.8192
-1.8872
-1.2046
-1.2964
-1.3094
-1.4143
-1.5586
-1.4535
-1.3352
-0.5214
-1.5713
-1.9781
-1.3873
-1.781
-1.1377
-1.1376
-1.3344
-2.6731
-1.3998
-0.6647
-1.2289
-0.8482
-1.7669
-1.3599
-2.1735
-1.3203
-1.3989
-1.7007
-2.16
-1.5561
-1.2279
-1.3984
-1.7395
-1.6344
-1.91
-1.2142
-1.0697
-1.2271
-0.9251
-1.6732
-0.5705
-1.4498
-1.8304
-1.0033
-1.6989
-2.9326
-0.7142
-1.2523
-1.2128
-1.3046
-1.5145
-1.475
-1.9343
-2.0392
-2.236
-1.8946
-1.2644
-1.6187
-1.658
-1.776
-2.3928
-0.9226
-0.7781
-0.8568
-1.6311
-1.316
-1.7753
-2.1296
-1.9588
-2.7857
-1.1842
-1.6566
-2.1684
-1.7614
-0.8818
-0.7505
-1.4854
-1.6297
-1.6427
-2.1808
-1.6556
-2.8369
-1.4323
-2.141
-2.1934
-2.0883
-1.4581
-2.2587
-2.0092
-1.6284
-1.9827
-1.1163
-1.5362
-1.6149
-1.0634
-2.2053
-2.5859
-2.2576
-1.89
-2.8219
-1.8898
-1.4302
-0.9969
-1.8107
-0.4848
-1.6267
-1.5478
-1.679
-1.902
-1.5869
-2.4532
-1.8623
-1.2453
-2.466
-1.9408
-1.2318
-1.9931
-0.9559
-1.5597
-1.4152
-1.3888
-0.9161
-2.2944
-2.1892
-2.386
-2.7666
-2.3464
-2.2676
-3.2257
-1.1516
-1.5321
-1.427
-2.267
-0.8754
-2.0043
-1.676
-1.2821
-2.4634
-2.0826
-2.7914
-2.2399
-1.4784
-1.9772
-1.2944
-1.78
-1.1761
-2.2787
-2.0291
-1.7009
-2.5934
-1.9501
-2.0156
-2.0549
-1.7003
-1.9102
-2.5796
-2.6189
-2.0281
-1.7785
-1.2665
-1.1482
-1.0693
-1.5812
-2.0799
-2.4605
-1.3315
-2.4866
-1.9089
-1.8956
-2.0399
-1.5541
-1.1864
-0.6481
-1.6194
-1.3174
-1.7636
-1.8948
-0.8707
-1.5926
-2.3933
-1.6712
-2.0649
-2.4718
-1.3164
-0.4236
-2.1564
-0.7384
-1.9986
-0.8301
-1.0138
-0.738
-1.7094
-1.8668
-1.998
-2.0766
-2.2866
-1.5907
-2.142
-2.1418
-1.4591
-1.1176
-1.5639
-1.9576
-1.8394
-1.1435
-2.5743
-1.7078
-2.0752
-0.9592
-2.3507
-2.2718
-1.9041
-1.8515
-2.4159
-1.9563
-2.14
-2.1662
-1.6015
-2.2447
-1.365
-2.1526
-2.1525
-1.6535
-0.9445
-2.4542
-2.1652
-1.7713
-1.5348
-1.0096
-2.0466
-1.7971
-1.0749
-2.0726
-0.7465
-1.2059
-2.2298
-2.4791
-1.8882
-1.7175
-2.4788
-1.4415
-1.3889
-1.6776
-1.113
-1.8481
-0.10184
-1.559
-1.1257
-0.9024
-2.7535
-2.0706
-2.0312
-1.5847
-1.939
-2.2015
-1.8863
-0.9278
-0.9539
-1.7284
-1.8465
-1.6101
-1.5443
-1.8987
-2.0167
-1.2026
-2.0822
-2.2265
-2.0426
-1.6355
-1.9111
-0.17788
-1.2938
-2.042
-1.0704
-1.3854
-1.7004
-1.674
-2.5536
-0.9779
-1.1354
-2.1987
-1.8704
-1.6733
-1.3056
-0.6096
-1.2529
-1.3972
-0.3861
-1.2919
-1.4231
-1.4624
-2.2238
-1.1602
-1.9873
-2.1185
-1.777
-2.3808
-1.9081
-1.0151
-2.3411
-1.0937
-1.2511
-1.1197
-0.8439
-2.4194
-1.6052
-1.8677
-1.5787
-1.8544
-1.6573
-2.1561
-2.7731
-1.0793
-1.9195
-1.1578
-0.882
-1.1182
-0.1071
-2.4048
-0.6452
-1.6036
-1.4197
-1.6034
-2.076
-0.4871
-2.5878
-1.2222
-1.3796
-1.1301
-1.5895
-0.9985
-0.9459
-1.4973
-1.8123
-1.5758
-1.8909
-1.6938
-2.127
-2.2845
-1.3915
-0.9187
-2.2447
-0.4589
-1.1416
-1.2859
-1.4565
-1.22
-0.7078
-1.3643
-1.7318
-0.9307
-1.6922
-2.1385
-0.7597
-1.8232
-1.0746
-0.22102
-1.4815
-0.6016
-1.3893
-1.7306
-0.5356
-2.0193
-1.3101
-1.7302
-1.625
-0.8765
-0.7188
-1.4409
-0.6398
-0.8235
-0.11433
-1.191
-1.4403
-0.5211
-0.928
-2.241
-0.9147
-1.3216
-0.7963
-1.5052
-1.7021
-1.2818
-1.0059
-1.728
-0.7562
-0.244
-1.6883
-0.8478
-1.1235
-1.5698
-2.397
-2.3444
-1.6089
-0.9916
-1.4642
-0.9783
-0.4529
-2.0942
-1.3194
-0.899
-2.2909
-2.1988
-1.122
-1.0562
-1.148
-1.0691
-1.1609
-1.7255
-1.1213
-1.6333
-1.3181
-1.1604
-1.83
-1.5279
-0.6742
-0.7791
-1.9871
-1.0284
-1.3566
-1.5666
-1.8685
-2.0785
-1.5531
-1.6187
-1.6711
-1.9336
-1.2113
-0.09497
-0.3575
-1.1584
-1.4078
-1.7754
-2.2612
-1.7227
-1.9196
-1.1578
-1.4466
-1.3677
-0.9736
-0.9998
-0.29053
-1.3804
-1.1833
-1.5509
-1.6033
-1.1173
-1.1435
-1.8525
-0.8412
-1.3139
-0.8147
-1.248
-1.6025
-1.1427
-1.5628
-0.7617
-2.101
-1.116
-0.8139
-1.4572
-1.0763
-1.4176
-1.4175
-0.984
-0.3536
-0.18275
-1.2595
-0.8786
-1.1936
-1.1279
-0.1822
-0.668
-1.3245
-1.4163
-0.14237
-1.0353
-1.6524
-0.8643
-1.5865
-0.15495
-1.2186
-1.0215
-0.7981
-1.5335
-0.6403
-1.2837
-0.5482
-1.3492
-0.7712
-1.6116
-0.4164
-0.9679
-1.5456
-1.3879
-1.9131
-0.4684
-0.06116
-0.652
-1.3086
-1.361
-0.6911
-1.0981
-1.7415
-1.2686
-1.8201
-1.6624
-0.6773
-0.8348
-1.2418
-0.9397
-0.7294
-1.1102
-0.7029
-1.4908
-0.4138
-1.3461
-0.7025
-1.2934
-1.858
-0.584
-2.0023
-0.1635
-0.5311
-0.26835
-0.6754
-0.3207
-0.16295
-1.6601
-0.5961
-0.9244
-1.8042
-1.8435
-0.7664
-0.5825
-1.042
-0.8449
-1.357
0.03525
-0.7658
-0.3717
-0.9626
0.03569
-0.437
-0.01662
-0.3055
0.04926
-1.5398
-0.7648
0.11526
-0.6727
-0.9484
-0.6987
0.24704
-0.3045
0.01085
-1.2236
0.20808
-0.22524
-0.6585
-1.105
-0.4219
-0.10659
-0.4086
-0.4216
0.18268
-0.5396
-0.17172
-0.5394
-0.04016
-0.6836
-0.13188
-0.1055
-1.2875
-0.565
0.68288
-1.0245
-0.7748
-0.512
-0.7614
-0.433
-0.7218
-0.748
-0.1831
-0.5902
-0.3405
-0.26158
-0.7606
-1.0363
-0.9705
-1.4301
0.18554
-0.4054
-0.7468
-0.24757
-0.27373
-0.28676
-0.8514
-1.0483
-0.14195
-0.746
-0.5752
-0.08909
-1.5863
-0.3384
-0.7455
-1.3233
-0.20675
-0.4431
-0.351
0.43718
-1.0338
0.26665
-1.2437
-0.6263
-0.311
-0.7837
-0.5603
-0.5865
0.12293
0.71411
-0.5073
-0.4153
0.05769
0.2811
-0.13911
-1.2555
0.46532
0.01884
-0.1124
-0.1517
-1.1105
0.479
-0.03316
-0.7818
-0.7554
-0.26926
0.54523
-0.22964
-0.3215
-0.5709
0.66389
-0.505
0.1781
-0.9777
0.0207
-0.347
-1.1744
0.0473
-0.08395
-0.0313
0.19211
0.42866
0.31055
0.1399
-0.01761
-0.3196
0.07455
-0.24059
0.11418
-0.20097
-0.21399
-0.7262
-1.2646
-1.2514
0.29874
-0.17404
0.10192
0.33847
-0.4758
-0.6596
0.25999
-0.21279
-1.3949
-0.12062
-0.6591
-0.19922
-0.02834
-0.23841
0.30027
-0.11997
0.81279
-0.3037
0.23503
0.05124
0.18271
-0.5134
-0.4082
-0.7496
-0.4342
0.47225
-0.6179
-0.5916
0.19672
0.05233
-0.23655
-1.2217
-0.02616
-0.315
-0.9061
0.76235
-0.7219
-0.9977
0.06645
-0.8661
0.05354
0.10619
0.61862
-0.16945
-0.3401
-0.3137
-0.4844
-0.20842
0.08069
-1.0358
-0.9175
-0.02408
-0.6151
-0.6281
-0.4441
-0.3389
-0.5621
0.02913
-0.06272
0.00307
-0.24641
-0.9425
-0.08856
-0.627
-0.7058
-0.3116
-0.04871
-0.7974
-0.3112
-0.7315
0.77934
0.35908
-0.27138
0.41185
0.41196
0.25442
-0.5731
-1.0065
-0.297
-0.8749
-0.07345
-0.5725
-0.09951
-0.0994
-0.5985
-1.1633
0.2819
-0.9791
-0.493
-0.5585
-0.6373
-0.5583
-0.9917
-0.7552
-0.466
-1.4775
-1.2803
-0.3212
-0.3999
-0.8202
-1.004
-1.6476
-1.3716
-0.8723
-1.6079
-1.9888
-1.45
-2.0017
-1.5024
-1.0556
-0.5037
-0.832
-0.3196
-1.134
-1.1207
-1.1338
-0.4505
-0.9102
-1.0152
-1.2253
-1.5011
-0.26603
-1.9607
-1.9343
-0.8043
-0.4101
-0.26549
-2.0521
-0.331
-1.6052
-0.8037
-0.3569
-0.475
-1.7887
-0.6062
-1.5257
-1.0395
-1.3941
-1.1444
-0.829
-1.223
-0.8945
-1.7746
-0.3425
-1.2095
-0.513
-0.7494
-1.0252
-1.7083
-0.4469
-2.0102
-1.2744
-1.0641
-1.4712
-1.6025
-0.7222
-0.4593
-0.6957
-0.4459
0.32933
-0.6428
-0.13028
-1.4309
-1.7067
-0.9839
-1.8115
-0.9706
-1.2464
-0.7864
-1.2068
-1.3643
-1.0357
-1.1013
-1.3377
-1.469
-1.2981
-1.0352
-1.2453
-1.9941
-1.2845
0.1477
-1.2317
-1.1265
-0.5615
-0.25916
0.12197
-0.6137
-0.18
-1.0996
-1.4017
-1.7038
-1.2307
-1.5722
-1.1516
-1.0727
-1.1908
-0.9542
-1.2431
-0.7963
-0.00788
-1.3611
0.26825
-1.0718
-0.8877
-1.2687
-1.4788
-1.3341
-1.6757
-1.4259
-0.9002
-0.12493
-1.6752
-1.6883
-1.0837
-1.2413
-1.1361
-0.4265
-0.8862
-0.7547
-1.451
-1.9633
-1.3062
-2.9485
-1.1352
-1.6081
-1.2533
-0.5831
-1.1611
-0.18866
-0.4119
-2.2119
-1.1606
-1.3576
-1.7517
-1.3968
-0.6215
-1.62
-0.9498
-0.792
-0.3714
-0.3319
-1.0939
-0.4893
-1.8557
-0.3314
-1.2642
-0.8174
-2.0261
-1.8683
-1.5529
-1.7893
-1.5921
-1.7759
-0.6064
-1.0662
-0.01489
0.02464
-1.2498
-0.3956
-1.6569
-1.7225
-0.7763
-2.4056
-1.7616
-0.18472
-0.5919
-1.5773
-1.2093
1.06401
-0.5258
-0.5783
-0.6439
-1.2745
-0.7488
-1.248
-0.3281
-1.4843
-1.4185
-0.6957
-0.459
-0.3538
-1.6414
-0.6689
-0.9711
-1.0498
-1.7461
-1.089
-0.5896
-1.1019
-1.8902
-1.6142
-0.6811
-1.6665
-0.5889
-0.0369
-1.2983
-0.812
-0.9564
-1.3242
-0.7591
-0.6276
-2.0598
-1.7574
-1.8362
-0.9031
-2.1645
-2.0592
-2.046
-1.3626
-1.3099
-1.1915
-1.336
-0.8891
-1.0729
-1.743
-1.1778
-2.0319
-1.7033
-1.7163
-1.4534
-2.1891
-0.9012
-2.1889
-1.0587
-0.6118
-0.822
-2.2148
-1.4919
-1.4918
-1.2158
-1.4785
-1.3075
-1.0183
-1.741
-0.5582
-1.767
-1.872
-1.4383
-1.3856
-1.622
-0.4918
-0.9648
-1.5166
-1.7005
-1.5821
-2.0813
-1.871
-1.8577
-1.3188
-1.529
-1.9888
-0.5563
-1.6995
-0.8189
-1.9227
-1.8306
-1.883
-0.6608
-1.712
-1.8827
-2.106
-0.7523
-1.659
-1.6589
-1.869
-1.3301
-1.698
-0.8174
-0.7122
-0.9486
-1.7238
-1.6055
-1.5265
-2.2755
-1.3029
-1.3291
-1.0004
-1.3157
-1.6179
-2.3668
-2.0513
-1.7489
-1.21
-2.0904
-1.5252
-1.3543
-2.0244
-1.9586
-1.8665
-1.4984
-2.5891
-0.6308
-1.2878
-1.2351
-1.8264
0.11871
-1.2348
-0.985
-0.6169
-1.0242
-1.2212
-0.7874
-1.2999
-1.6283
-1.3654
-1.7201
-1.3651
-1.3913
-0.4844
-1.1151
-1.0887
-1.6537
-0.9177
-1.9952
-1.3643
-1.1802
-1.3246
-2.7176
-2.8489
-1.3637
-1.3373
-1.0744
-1.14
-1.5473
-1.3369
-1.4157
-1.0213
-1.7177
-2.1513
-1.5072
-2.2957
-1.8487
-2.7817
-0.6262
-2.3215
-1.5854
-1.283
-1.1515
-1.9005
-1.1119
-0.7963
-2.1368
-0.6121
-2.3731
-0.9405
-1.4792
-2.0442
-1.4527
-0.9269
-1.9125
-2.1621
-0.4009
-1.8465
-0.6504
-1.36
-0.09814
-1.0837
-1.1231
-1.9773
-1.9903
-1.5433
-1.7666
-1.1357
-1.5956
-1.8583
-0.3993
-1.0958
-1.5689
-0.7276
-0.78
-1.5685
-1.345
-2.0546
-1.5945
-1.3315
-1.8177
-0.7267
-1.5283
-1.4888
-0.5292
-0.5554
-0.8182
-1.3044
-0.7391
-0.8441
-1.4618
-0.8045
-1.3433
-1.5534
-1.6453
-1.4612
-1.264
-0.7513
-1.0929
-1.0271
-0.09376
-0.6194
-1.421
-0.7375
-1.1974
-0.5795
-1.9464
-0.9342
-1.4467
-0.4082
-0.4344
-0.7892
-0.6708
-0.973
-0.6706
-0.5653
-0.4732
-1.0777
-0.9724
-0.26255
-1.498
-1.3401
-0.9194
-0.8536
-1.9313
-0.4459
-0.6167
-0.472
-0.4456
0.13286
-1.1026
-0.5504
-1.4704
-0.7474
-1.0758
-1.4964
-0.9573
-1.3253
-1.5223
-1.4565
-0.9569
-1.4431
-0.6281
-1.3772
-1.1011
-1.6793
-1.1797
-1.1402
-2.4019
-0.8113
-2.1125
-1.0214
-1.626
-1.8756
-0.06157
-0.9947
-0.3768
-0.9419
-0.6395
-1.428
-0.24493
-1.0598
-0.9808
-2.6106
-1.5458
-1.756
-0.494
-1.1774
-1.7031
-0.6514
-0.9274
-0.7564
-0.9271
-0.8482
-0.6903
-0.5456
-1.3211
-1.6496
-1.4523
-0.8081
-1.5967
-0.8079
-0.18995
-0.7288
-1.031
-1.0572
-0.873
-1.0833
-1.5169
-1.7534
-1.1618
-2.6076
-0.7278
-0.662
-1.2797
[truncated: 58,001 more rows]

## Sheet: Fig.7d
dF/F0
0.005432
-0.01218
0.055043
0.096141
0.033347
0.04123
0.006184
-0.01288
0.107141
0.028784
-0.06218
-0.07964
-0.03604
-0.12651
-0.09096
-0.02126
-0.01158
-0.00077
-0.05897
-0.09141
-0.00537
-0.10673
-0.02413
0.008714
-0.01626
0.007868
-0.10846
-0.01404
0.004973
-0.00955
-0.08512
-0.04234
0.054907
0.008911
0.064514
-0.06089
-0.06575
0.094848
-0.06731
-0.03243
-0.06963
-0.05786
0.022187
-0.04925
0.04709
-0.0715
-0.09182
-0.07317
-0.06951
-0.05807
-0.13395
-0.06382
-0.06532
-0.04181
-0.03132
-0.08972
-0.13394
-0.13715
-0.10272
-0.07479
-0.01537
0.028985
-0.06475
-0.00211
-0.01068
-0.00328
-0.08428
-0.03846
-0.14006
-0.05407
-0.06147
0.031252
-0.0669
-0.01966
-0.03862
-0.05446
-0.00553
-0.01212
-0.02089
-0.05862
0.029073
-0.11389
-0.04029
-0.06703
0.001532
-0.02364
-0.17358
-0.14037
-0.0312
-0.15767
-0.09812
-0.02591
-0.0831
-0.01858
-0.0385
0.002702
-0.02177
-0.01981
-0.12184
0.04886
-0.00821
-0.0024
0.01291
0.050483
-0.03127
0.004428
-0.0188
-0.10579
-0.09665
-0.01849
-0.07968
0.018463
-0.01749
0.081631
0.023314
-0.05642
-0.00926
-0.04611
0.021521
-0.05508
-0.03458
-0.04191
0.056989
-0.16158
0.069637
-0.05323
-0.07304
-0.08185
-0.02641
0.047636
-0.01737
-0.02631
-0.03668
-0.04333
-0.08721
-0.08528
-0.02731
-0.0195
-0.16406
-0.10879
-0.01433
-0.07308
-0.01381
-0.08684
-0.05866
-0.14252
-0.01108
0.027175
-0.05534
-0.05529
0.002178
-0.02039
-0.02258
-0.07663
-0.11476
0.000415
0.008169
-0.03156
0.034825
0.033024
-0.09952
-0.09161
-0.04543
0.013275
-0.0041
0.007969
0.085944
0.069573
-0.01284
-0.01663
0.104098
0.002543
-0.06917
-0.08326
0.086256
0.011274
0.077617
0.087213
-0.06337
-0.01103
-0.09293
0.017281
-0.03904
0.073676
-0.04452
0.02842
-0.01769
0.036298
-0.03121
-0.1137
-0.05512
-0.10318
-0.03682
-0.02743
-0.03175
0.029998
-0.00307
-0.0289
-0.10008
-0.08484
0.041405
0.010478
-0.08026
0.038156
-0.02644
-0.03282
-0.04807
-0.02131
-0.00828
-0.06519
0.024981
-0.01999
-0.04815
-0.03554
-0.042
0.004909
-0.09763
-0.11575
-0.00367
-0.06996
0.002041
-0.03867
-0.11491
0.057873
-0.08376
-0.02396
-0.0534
-0.03951
0.036606
0.008824
0.066474
-0.02399
-0.04617
0.02285
-0.05989
-0.08307
0.000194
-0.14714
0.101479
-0.03526
0.023131
0.019691
-0.13277
-0.05885
0.01765
-0.09437
-0.08128
-0.03561
-0.01949
0.00839
-0.01784
-0.06817
0.072557
-0.05701
0.031926
0.012441
-0.02217
0.118861
-0.07785
-0.00983
-0.17274
-0.01686
-0.09853
0.081732
0.013541
-0.04904
-0.0646
-0.11543
3.48e-05
0.048314
-0.10044
-0.08961
-0.01517
-0.01857
-0.0918
-0.14943
-0.07437
-0.03656
-0.06107
0.010368
-0.05442
-0.0991
-0.07452
-0.15458
-0.10749
0.003436
-0.12321
-0.12402
-0.07595
-0.1223
-0.18984
-0.07148
0.009778
-0.16924
-0.07055
-0.11363
-0.01215
-0.06371
-0.06027
-0.10925
-0.08343
-0.13071
-0.13355
-0.01627
-0.109
-0.16616
-0.03529
-0.06527
-0.03295
-0.0493
0.029341
-0.08275
0.025346
0.005565
-0.01558
-0.17179
-0.07647
0.004848
-0.17053
-0.0801
-0.06737
-0.04304
-0.00493
-0.09103
0.021198
-0.00446
-0.02352
0.016041
-0.09741
-0.07698
-0.04617
-0.11182
-0.06626
-0.11769
0.059915
-0.13097
-0.11461
-0.1446
-0.09137
-0.04076
-0.00885
-0.13177
-0.0893
-0.10242
-0.10625
-0.04762
-0.10543
-0.16309
-0.05625
-0.18118
-0.06622
-0.16825
-0.16362
-0.1275
-0.09097
-0.09485
-0.08644
-0.12689
-0.02306
-0.10794
-0.07194
-0.08595
-0.11793
-0.12141
-0.14693
-0.09932
-0.03088
-0.00527
-0.08116
-0.11761
-0.05108
-0.15348
-0.11934
-0.15869
-0.13585
-0.13366
-0.18576
-0.0516
-0.06702
-0.07454
-0.14122
-0.10348
-0.1027
-0.11465
-0.13884
-0.15515
-0.12967
-0.18806
-0.1647
-0.04596
-0.07924
0.056981
-0.06456
-0.11295
-0.19344
0.02308
-0.14879
-0.10241
-0.08696
-0.05255
-0.05722
-0.05287
-0.09061
-0.1691
-0.17784
-0.12831
-0.08726
-0.1382
-0.10131
-0.03242
-0.04161
-0.08385
0.00113
-0.09113
-0.1122
-0.06738
-0.01114
-0.00678
-0.0935
-0.02968
-0.09291
0.029483
-0.0508
-0.06532
0.044388
-0.14451
-0.11515
-0.08723
-0.05896
-0.05337
0.002146
-0.02823
-0.06113
-0.05585
-0.06638
-0.081
0.077367
-0.14922
-0.09981
-0.1503
-0.10427
-0.02725
-0.09451
0.006207
0.012999
-0.07082
-0.02299
-0.00162
-0.04954
0.093366
-0.19957
-0.0474
-0.04747
-0.05437
-0.09802
0.014686
-0.02503
-0.10366
-0.07458
-0.02423
-0.22843
0.020093
-0.0394
-0.07428
-0.0612
-0.01906
-0.04786
-0.23248
-0.04626
-0.0014
-0.05403
-0.08807
-0.03637
-0.01086
-0.10388
-0.17869
-0.08173
-0.14653
-0.12159
-0.06254
-0.10636
-0.07628
-0.05816
-0.14267
0.097335
-0.08961
-0.09124
0.003342
0.00691
0.010157
-0.04784
-0.00618
-0.08491
-0.0637
-0.01932
-0.07131
-0.00821
-0.04052
-0.00123
-0.04447
0.028368
0.063725
-0.13101
-0.06068
-0.07671
-0.11012
0.037187
-0.06191
0.001878
-0.01832
0.012273
-0.16834
-0.00181
-0.0111
0.065868
-0.0397
-0.12689
-0.06687
-0.04988
0.000805
-0.10501
-0.05785
-0.1161
-0.08479
-0.11324
0.046928
0.039813
-0.01897
0.031177
0.014093
-0.09284
0.012141
-0.10286
-0.05021
-0.07652
0.001364
-0.00795
0.008312
-0.0747
0.010396
-0.07927
-0.03682
0.002967
-0.0264
-0.05169
-0.00178
-0.0679
-0.06412
0.001218
-0.11787
-0.06839
-0.07536
-0.17767
-0.01243
-0.11447
-0.17913
-0.15356
-0.09695
-0.03731
-0.05954
-0.08977
-0.15135
-0.1573
-0.10284
-0.07336
-0.03908
-0.04521
-0.00626
-0.05155
-0.12494
-0.09913
-0.01509
-0.04945
-0.06818
-0.15643
0.010781
-0.13254
-0.07707
-0.05295
-0.01602
-0.07178
-0.15079
-0.00385
-0.15775
0.026569
-0.07348
-0.0284
-0.0482
-0.05949
-0.09578
-0.0266
-0.14418
-0.03615
-0.06778
0.00977
-0.06344
-0.04563
-0.0437
-0.13835
-0.07571
-0.00072
-0.17485
-0.21006
-0.22069
0.031829
-0.09642
-0.03954
-0.07699
-0.15557
-0.05385
-0.1406
-0.08521
0.001125
-0.08186
-0.11464
-0.06267
-0.02702
-0.06073
-0.00989
-0.01061
-0.08768
-0.0128
-0.12154
-0.0677
-0.00213
-0.00923
-0.06422
-0.03343
-0.08576
-0.07166
-0.04409
-0.00346
-0.1497
-0.09506
-0.06159
-0.03735
-0.08908
-0.09893
-0.02231
0.03046
-0.04906
-0.14687
0.047282
-0.03064
-0.02441
0.079539
-0.15118
-0.05237
-0.09453
-0.03439
0.013694
-0.07837
-0.04837
-0.03199
-0.02928
-0.18103
-0.06225
-0.14218
-0.07433
-0.07907
-0.02727
-0.04649
-0.03432
-0.04627
-0.12989
-0.03111
-0.01108
-0.15253
-0.13584
-0.00991
-0.07069
-0.11126
-0.03448
-0.05927
-0.02603
-0.10393
-0.11054
-0.07217
-0.08409
0.073389
-0.02536
0.008309
-0.07865
-0.04865
-0.07214
0.029884
-0.03685
-0.07315
-0.01244
-0.03269
-0.0742
-0.12408
-0.14165
0.028112
-0.05099
-0.07092
-0.03929
-0.0704
-0.03601
0.069422
-0.08353
0.026048
0.018287
0.018895
0.067486
0.017439
-0.00591
-0.1192
0.034384
0.013505
-0.0964
-0.01926
-0.01476
0.029063
0.010209
0.015061
0.011606
-0.11018
-0.05653
-0.07438
-0.12062
-0.05636
-0.07741
-0.03109
0.018401
-0.03062
-0.04604
-0.04518
0.093317
-0.1348
-0.08178
-0.0375
-0.11927
-0.08156
0.006386
-0.12684
-0.08228
-0.04482
-0.07593
-0.15675
-0.11971
0.001078
-0.19083
0.052132
-0.11477
-0.13691
-0.10164
-0.00391
0.056715
-0.01503
-0.10164
-0.07473
-0.03773
-0.11274
-0.06408
-0.13869
-0.09465
-0.10593
-0.01408
-0.0764
-0.02049
-0.0972
-0.10915
-0.12248
-0.05149
0.057322
0.01925
-0.05457
-0.09026
-0.06778
-0.01991
-0.09756
-0.0552
-0.08087
-0.03607
-0.09652
0.014318
-0.03768
0.052639
-0.05933
-0.02462
-0.1039
-0.07397
0.016515
-0.15893
-0.09818
-0.12955
-0.05856
-0.00981
-0.02106
-0.08519
-0.09332
-0.03669
0.001565
-0.02463
-0.01106
-0.06179
-0.07055
-0.16141
-0.14474
-0.08763
0.004425
-0.09845
-0.10027
0.019746
-0.1151
-0.01332
-0.16631
-0.02959
-0.15585
-0.09077
-0.02421
-0.13973
-0.07486
-0.02871
-0.12585
0.013755
-0.13229
-0.12312
-0.03497
-0.02397
-0.12426
-0.06166
-0.00332
-0.09589
-0.0197
-0.06733
-0.04359
-0.03935
-0.06209
-0.09615
-0.02847
-0.0829
-0.10414
-0.06059
-0.09633
-0.00531
-0.05649
0.013244
-0.11364
-0.0747
-0.06305
0.015093
-0.06194
0.012291
-0.03622
-0.09094
-0.0218
-0.06648
-0.21532
-0.07335
-0.07604
0.022015
-0.00089
-0.0759
-0.19995
0.002249
0.001047
-0.11973
0.093613
-0.10679
-0.04045
-0.09829
-0.03406
-0.01751
-0.00789
-0.04764
-0.14215
-0.00413
-0.02138
-0.05168
-0.0879
-0.03249
0.014726
-0.11774
-0.08934
-0.07482
-0.16074
-0.09413
-0.07341
0.01642
-0.11052
-0.09733
-0.05911
-0.09873
-0.06929
-0.01353
-0.15495
-0.14272
-0.12123
-0.10397
0.001491
-0.09634
-0.14982
-0.14353
-0.10826
0.036114
-0.07825
-0.09581
0.090301
-0.13642
-0.1577
-0.12517
-0.01014
0.006296
-0.0357
-0.13898
-0.08444
-0.11028
-0.11781
0.015517
-0.04087
-0.11257
-0.02208
-0.11836
-0.08487
-0.035
-0.0311
-0.05847
-0.04181
-0.06731
-0.10466
-0.11368
-0.13766
0.046996
-0.13933
-0.0259
-0.11794
-0.0398
-0.02779
-0.04454
-0.06487
-0.13344
-0.01966
-0.04183
-0.0161
-0.06787
-0.04268
-0.07063
-0.089
-0.09455
0.000304
-0.12935
-0.01084
-0.0371
-0.08803
-0.06219
-0.0546
-0.15036
-0.01492
-0.10335
-0.05527
-0.12419
-0.02062
-0.03012
-0.08202
-0.07933
-0.10119
-0.07876
-0.04696
-0.04526
-0.09186
0.003409
-0.07293
-0.03123
0.004605
-0.06723
-0.0977
-0.09747
-0.0307
-0.1118
-0.05035
-0.03244
-0.07672
-0.14485
-0.09144
-0.13026
-0.07071
-0.02019
-0.07851
-0.09683
-0.00072
0.001874
-0.14012
-0.05459
-0.03267
-0.02633
-0.00285
0.059705
-0.06231
0.016827
-0.1203
-0.10848
-0.06467
-0.0761
0.043691
-0.08132
0.011622
0.012369
-0.04519
-0.11093
-0.11669
0.027478
0.07801
-0.04091
-0.08929
-0.03883
0.011485
-0.01448
-0.03176
-0.11292
-0.0786
0.104298
-0.07546
-0.04859
-0.02722
0.025522
0.003094
0.037956
-0.06959
0.037499
-0.00777
-0.02195
-0.00935
-0.01176
0.072194
0.130853
-0.07933
-0.08226
-0.06391
-0.02656
0.073738
0.0391
0.005018
-0.06304
-0.06271
-0.01913
-0.10992
-0.10316
0.027015
-0.01571
-0.05905
-0.05632
-0.04628
-0.02857
-0.05819
-0.098
-0.00091
-0.05972
-0.039
-0.05254
-0.04389
-0.09205
0.039647
-0.07807
-0.13916
-0.01259
-0.07203
0.00947
-0.0544
-0.03609
-0.03009
0.078208
-0.00993
0.069965
-0.03456
-0.03097
0.077427
-0.10899
-0.08079
-0.07893
-0.00759
-0.04916
-0.03764
-0.01284
0.01688
-0.0262
-0.00991
-0.07614
-0.0981
0.001813
-0.02665
-0.04434
-0.08325
-0.02883
0.001146
0.028477
-0.01573
-0.03018
-0.04022
0.029142
-0.01904
-0.01636
-0.0334
0.086119
-0.04941
0.009561
-0.03228
-0.01212
-0.10939
0.030935
-0.11335
-0.00969
0.000288
-0.03942
0.007578
-0.06858
-0.002
-0.09553
-0.06943
-0.01431
-0.01231
-0.0538
0.002824
-0.06261
0.050711
-0.11648
-0.06037
-0.09462
-0.11872
0.065149
-0.0426
-0.04403
0.001662
0.033967
-0.11326
-0.01944
-0.08781
0.077275
0.013275
-0.01081
0.048922
0.043895
-0.0674
-0.09229
-0.04726
-0.04729
-0.02364
-0.01349
0.020843
-0.11963
-0.01573
-0.09103
-0.10453
0.053245
0.006001
0.023282
-0.13357
-0.02638
-0.01345
0.017813
-0.00315
-0.12817
-0.05617
-0.10187
0.122972
0.07712
-0.08986
-0.09456
-0.03234
-0.11623
-0.05602
0.038353
-0.07802
-0.02726
-0.05662
-0.05406
0.045589
0.00529
0.078075
-0.0699
0.01408
-0.12562
-0.03673
-0.01935
-0.04075
-0.01437
0.008767
-0.14944
0.020438
0.014223
-0.0484
-0.05723
-0.12877
-0.17742
-0.04378
0.045664
-0.06636
-0.13345
-0.07806
-0.09637
-0.01719
-0.07117
-0.08786
-0.04602
-0.05757
-0.11963
-0.04081
0.060191
-0.02688
0.065071
-0.0286
-0.12786
-0.02989
0.038845
-0.08883
-0.14698
-0.08078
0.084856
-0.0835
0.037524
-0.09846
-0.09664
0.119457
-0.03212
-0.0836
-0.06963
-0.04974
-0.09429
0.004116
-0.02861
-0.11258
-0.00022
-0.14138
-0.0197
-0.062
-0.11608
-0.09393
-0.04012
-0.05868
-0.11202
-0.04595
-0.04104
-0.05363
-0.08774
0.018013
-0.06624
-0.07537
-0.07371
-0.12464
-0.0961
-0.09068
-0.05131
-0.04298
-0.05463
-0.06449
-0.03223
-0.06959
-0.03535
-0.15691
0.02273
-0.05283
0.077541
-0.14026
-0.0017
-0.07837
-0.09123
-0.06574
-0.06069
-0.05743
-0.0237
-0.06525
-0.09968
-0.09826
-0.08809
-0.12923
-0.02423
-0.01696
-0.02348
-0.09404
-0.04938
-0.09654
-0.01085
-0.01759
-0.06088
-0.06404
0.006778
-0.02563
0.011584
-0.02386
-0.04411
0.000408
-0.02725
-0.00524
-0.07534
-0.11066
0.072075
0.001565
0.002739
-0.02777
0.035032
-0.06297
-0.01598
-0.02745
-0.01702
-0.01933
0.017818
0.04812
-0.04628
0.00055
-0.08072
0.058179
-0.01807
-0.03109
0.02926
-0.03144
-0.09157
0.047862
-0.00528
-0.05326
-0.08705
-0.1113
-0.06421
0.072289
-0.10057
-0.01364
-0.07721
-0.07104
-0.11982
-0.00957
-0.12162
-0.08143
0.001197
-0.00568
-0.11039
-0.00431
-0.05471
-0.04705
-0.0303
-0.08634
0.026191
-0.06232
-0.05994
-0.09537
0.03982
-0.07205
-0.018
-0.07075
-0.06457
-0.13132
0.021235
-0.02392
-0.03246
-0.11249
-0.06527
-0.12868
0.009631
-0.1541
-0.02878
-0.10539
-0.02835
0.003781
0.012424
-0.03425
-0.05125
-0.06393
-0.0871
-0.09941
0.064419
-0.09008
-0.02435
-0.05268
-0.1147
0.01259
-0.06487
0.061686
-0.07799
-0.16452
-0.00606
-0.09978
-0.05857
0.005178
-0.05475
-0.08468
-0.0191
-0.0616
-0.17779
-0.1674
0.015912
-0.06652
-0.00577
0.004877
-0.08185
-0.18049
-0.0639
-0.05578
0.01165
-0.01939
-0.07788
-0.06795
-0.02705
-0.04731
-0.12328
-0.09546
-0.09491
-0.14744
-0.05521
-0.09463
0.017477
-0.03686
-0.02634
-0.10449
-0.04831
-0.09693
-0.09255
-0.05956
-0.04062
-0.04499
0.019745
-0.16703
-0.16884
-0.09522
-0.05464
-0.03348
-0.15315
-0.02271
-0.0253
-0.11015
-0.10332
-0.02858
-0.10739
-0.10563
-0.06664
-0.13439
-0.15652
0.092818
-0.11654
0.031429
-0.08831
-0.12499
-0.11467
-0.05288
-0.05648
-0.08762
-0.03596
-0.13727
-0.03062
-0.08735
0.00355
-0.00104
-0.02667
-0.10934
-0.03011
0.010474
-0.09564
-0.04995
-0.04021
-0.07017
-0.06738
-0.07226
-0.23855
-0.00727
-0.01736
-0.15405
-0.02412
-0.03634
-0.04581
0.003097
-0.11937
-0.09252
-0.0741
-0.0371
-0.0128
-0.01035
-0.04118
0.059808
-0.03191
0.048273
-0.0292
0.049595
-0.07302
0.030378
-0.01694
-0.09054
-0.0109
-0.095
-0.03138
-0.05718
0.00771
-0.07802
-0.11686
-0.09992
-0.12557
-0.15727
-0.02892
-0.05071
-0.0546
0.009114
-0.03429
-0.12627
-0.12882
-0.09728
-0.06948
0.000482
-0.14307
-0.01299
-0.14717
-0.06055
-0.16706
-0.02671
-0.08681
-0.1141
-0.08604
-0.04019
-0.06461
-0.08325
-0.12846
-0.10297
-0.15767
-0.20822
0.058895
-0.17889
-0.10235
-0.05241
-0.13009
-0.06847
-0.0666
-0.10447
-0.05079
-0.18178
-0.15316
0.007752
-0.09112
-0.11345
-0.07851
-0.08756
-0.15902
-0.01815
-0.11513
-0.07848
-0.10145
-0.13224
-0.12004
-0.02746
0.01762
-0.09024
-0.02075
-0.07585
-0.00427
-0.09785
-0.09248
0.059293
-0.13293
-0.22544
-0.11154
-0.0942
-0.00581
-0.10317
-0.18958
-0.12521
-0.11463
-0.02129
-0.03471
-0.11316
-0.06902
-0.0294
-0.0371
0.017209
-0.08204
-0.04195
-0.1193
-0.09776
-0.19955
-0.04755
-0.07333
-0.09182
-0.10156
-0.24702
-0.08866
-0.19894
-0.1456
-0.14913
-0.05442
-0.11701
-0.14842
-0.11371
-0.06496
-0.23778
-0.17028
-0.16412
-0.22277
-0.13915
-0.08901
-0.11829
-0.12477
-0.22951
-0.11293
-0.17582
-0.04249
-0.1882
-0.06117
-0.05375
-0.10737
-0.05237
-0.11963
-0.1168
-0.19379
-0.05734
-0.11172
-0.11093
-0.10737
-0.12827
-0.10338
-0.20437
-0.19627
-0.03572
-0.18842
-0.13937
-0.12962
0.017436
0.014135
-0.11448
-0.16746
0.005047
-0.13506
-0.0626
-0.04771
-0.13819
-0.14449
-0.03755
-0.21403
-0.08225
-0.14721
-0.13348
-0.08436
-0.16434
-0.17096
-0.06472
-0.11992
0.056711
-0.16211
-0.15621
-0.017
-0.1241
-0.09696
-0.20448
-0.08436
-0.16243
-0.08711
-0.09701
-0.12333
-0.09116
-0.10296
-0.0826
-0.12522
-0.08871
-0.25205
-0.14418
-0.12417
-0.09237
-0.1332
-0.06728
-0.0505
-0.01747
-0.06309
-0.12705
-0.16327
-0.19701
-0.17552
-0.12853
-0.15794
-0.06909
-0.17855
-0.11689
-0.0351
-0.23078
-0.10421
-0.08937
-0.07304
-0.17295
-0.10113
-0.08289
-0.11715
-0.11303
-0.10862
-0.16512
-0.1422
-0.14386
-0.10008
-0.14168
-0.00062
-0.14326
-0.07996
-0.16069
-0.12572
-0.19672
-0.06722
-0.20624
0.031626
-0.20087
-0.05381
-0.18045
-0.11077
-0.10247
-0.07641
-0.14885
-0.1398
-0.03139
-0.15619
-0.12294
-0.04897
-0.17142
-0.11252
-0.04879
-0.14309
-0.09292
-0.10851
-0.14492
-0.19314
-0.18497
-0.16284
-0.06562
-0.07912
-0.21531
-0.13789
-0.13553
-0.24129
-0.18941
-0.08802
-0.07222
-0.11377
-0.17751
-0.20185
-0.13811
-0.10884
-0.17868
-0.08061
-0.17359
-0.07552
-0.02058
-0.11553
-0.11017
-0.17907
-0.1528
-0.06427
-0.04325
-0.13006
-0.14808
-0.08483
-0.16389
-0.06083
-0.11553
-0.10831
-0.09236
-0.04553
-0.06772
-0.16106
-0.07663
-0.1396
-0.17187
-0.10285
-0.11395
-0.10015
-0.05159
-0.147
-0.18884
-0.15942
-0.03883
-0.17509
-0.09504
-0.16809
-0.09357
-0.21386
-0.06903
-0.16307
-0.09569
-0.10587
-0.27187
-0.08854
-0.16908
-0.16664
-0.14005
-0.13366
-0.09978
-0.10226
-0.10783
-0.12375
-0.09415
-0.16403
-0.17367
-0.17054
-0.13747
-0.09271
-0.03472
-0.07421
-0.10905
-0.08769
-0.10569
-0.1909
-0.11433
-0.12325
-0.12592
-0.12796
-0.2213
-0.1198
-0.18404
-0.06342
-0.06532
-0.14405
-0.1655
-0.21403
-0.07742
-0.07486
-0.1944
-0.12507
-0.18298
-0.10557
-0.05522
-0.12016
-0.13253
-0.16936
-0.05421
-0.2628
-0.14166
-0.09373
-0.20162
-0.14966
-0.30171
-0.0594
-0.10762
-0.14735
-0.09438
-0.13976
-0.11758
-0.12966
-0.09864
-0.14192
-0.16592
-0.24139
-0.12166
-0.11102
-0.17206
-0.07633
-0.21944
-0.08191
-0.07442
-0.11316
-0.14445
-0.10096
-0.21143
-0.14149
-0.115
-0.07625
-0.0924
-0.20084
-0.15991
-0.03595
-0.16006
-0.05721
-0.08031
-0.06981
-0.06271
-0.16277
-0.15513
-0.22634
-0.08415
-0.14185
-0.16117
-0.11635
-0.183
-0.2284
-0.21493
-0.11384
-0.13419
-0.09926
-0.08915
-0.18383
-0.21463
-0.15412
-0.07329
-0.14849
-0.1463
-0.22829
-0.06063
-0.06272
-0.10142
-0.16104
-0.16529
-0.11674
-0.15145
-0.18838
-0.15078
-0.14488
-0.13342
-0.19691
-0.0931
0.003571
-0.03864
-0.02569
-0.08332
-0.07927
-0.14012
-0.08722
-0.20128
-0.12565
-0.12978
-0.09339
-0.12799
-0.13736
-0.12424
-0.04819
-0.13017
-0.13242
-0.09736
-0.11286
-0.15776
-0.15404
-0.15938
-0.1457
-0.09098
-0.17991
-0.10908
-0.07739
-0.11963
-0.09692
-0.18244
0.000429
-0.15132
-0.13079
-0.1928
-0.13924
-0.05059
-0.06923
-0.17103
-0.11366
-0.01943
-0.10726
-0.14923
-0.12164
-0.16788
-0.1183
-0.10546
-0.1241
-0.16379
-0.15069
-0.08635
-0.08803
-0.12881
-0.1805
-0.20679
-0.07007
-0.16656
-0.18716
-0.1038
-0.07422
-0.13399
-0.15966
-0.12841
-0.05142
-0.14636
0.011747
-0.091
-0.08673
-0.10429
-0.08852
-0.19371
-0.12044
-0.1839
-0.16214
-0.17942
-0.0655
-0.09005
-0.1352
-0.16152
-0.09844
-0.12885
-0.0719
-0.11987
-0.0635
-0.09538
-0.14349
-0.19552
-0.15093
-0.1053
-0.13789
-0.12932
-0.10029
-0.13656
-0.11173
-0.18251
-0.11805
-0.00179
-0.13516
-0.08719
-0.1914
0.021083
-0.17607
-0.06191
-0.09614
-0.08922
-0.10749
-0.02342
-0.14453
-0.14671
-0.22987
-0.152
-0.06663
-0.19362
-0.19302
[truncated: 58,001 more rows]

## Sheet: Fig.7e
dF/F0
0
0.01
-0.03
-0.05
-0.02
0.01
0
-0.04
0.03
-0.02
0.03
-0.03
-0.08
-0.06
-0.02
-0.04
-0.08
0.05
-0.01
-0.01
-0.1
-0.04
-0.07
-0.04
-0.12
0.03
0.04
0.05
-0.05
-0.01
-0.07
-0.03
0
0.04
-0.11
-0.04
-0.09
-0.05
-0.13
-0.04
-0.1
-0.07
-0.08
-0.04
-0.04
-0.04
0.01
0
0.01
-0.06
-0.03
0.01
0
-0.06
-0.08
0
-0.04
-0.04
0.04
-0.13
-0.01
-0.14
-0.02
0.01
0
0.06
-0.06
-0.04
-0.04
0.03
-0.15
0
0.03
-0.02
0.01
-0.07
-0.08
-0.01
-0.04
0.02
0.02
-0.05
0.03
-0.12
0.03
-0.08
-0.11
-0.06
-0.06
-0.01
-0.1
-0.03
-0.17
0
-0.08
0.06
-0.04
-0.08
0.01
-0.08
-0.13
-0.02
0.02
-0.05
-0.12
0.03
-0.08
-0.08
-0.16
-0.09
-0.03
-0.06
-0.12
-0.1
0
-0.08
-0.04
0
-0.01
0.01
0.08
-0.02
0.02
0.11
-0.04
-0.02
0.01
-0.02
-0.08
-0.02
-0.1
0.09
-0.05
0.05
-0.11
0.01
0.03
-0.15
0.01
-0.08
-0.12
-0.05
0.01
-0.03
-0.02
0.08
-0.06
0
0.01
-0.04
-0.1
-0.05
0
-0.04
-0.01
0.06
-0.03
0
-0.03
-0.05
-0.12
-0.06
-0.07
-0.07
-0.06
-0.02
-0.02
-0.02
-0.02
-0.02
-0.07
-0.03
0.07
0.02
-0.09
-0.06
-0.07
-0.04
0.02
-0.07
-0.03
-0.09
0.04
0.01
-0.09
0.03
-0.04
-0.08
-0.04
0.09
-0.01
0
0.03
-0.03
0.02
-0.08
-0.07
-0.03
0.05
-0.01
-0.07
-0.05
0
-0.04
-0.08
0.02
-0.09
-0.03
-0.02
-0.05
-0.03
0.06
0.08
-0.13
-0.09
-0.01
0.03
0.03
-0.05
0.05
-0.04
0.05
-0.01
-0.03
-0.05
-0.02
-0.09
0.02
-0.09
-0.05
0.02
-0.08
-0.07
0
0.02
-0.03
0.01
-0.06
0.03
0.01
0.05
-0.08
0.05
-0.07
-0.05
-0.02
-0.04
0.02
-0.01
-0.09
-0.04
0.03
-0.05
-0.02
0.04
-0.12
-0.09
-0.02
-0.06
0.01
-0.03
-0.11
-0.03
-0.07
-0.13
-0.06
-0.05
0.03
-0.01
0.04
-0.03
-0.05
-0.03
-0.07
-0.11
-0.1
-0.09
0.04
-0.1
0.04
0.04
-0.08
-0.07
-0.13
-0.04
-0.07
-0.05
-0.11
-0.05
0.01
-0.03
0.02
0.02
0.05
-0.04
-0.03
-0.03
0.01
-0.14
-0.06
-0.03
0.01
-0.04
0
0.03
0
-0.01
-0.04
-0.05
-0.01
-0.02
-0.04
-0.08
-0.04
-0.08
-0.08
-0.02
-0.09
-0.03
-0.07
-0.04
-0.03
-0.07
-0.03
-0.06
0.02
-0.02
0.02
-0.13
-0.02
0.04
-0.09
0.04
-0.08
-0.07
-0.09
-0.13
0.02
0.08
0.05
-0.09
0.05
0.02
-0.06
-0.03
0.02
0
-0.03
-0.09
-0.03
-0.09
0
-0.08
-0.05
0.04
-0.01
0.01
-0.07
0.05
0.02
-0.08
-0.05
-0.05
0.01
-0.06
0
-0.09
-0.03
-0.08
-0.02
-0.06
-0.03
-0.09
-0.11
-0.03
-0.05
-0.13
-0.01
-0.16
-0.05
0.02
-0.02
0.01
-0.04
-0.05
-0.02
-0.04
-0.02
-0.03
-0.06
-0.05
-0.09
-0.03
-0.09
-0.01
-0.1
0
-0.03
0.02
-0.05
0
-0.04
-0.01
0.08
-0.06
-0.21
-0.07
-0.09
-0.08
-0.07
-0.03
-0.09
0.01
0.01
-0.12
-0.04
-0.02
-0.09
-0.04
0.03
-0.08
0
-0.05
-0.1
-0.06
-0.05
0.02
-0.04
-0.07
-0.04
-0.11
-0.13
-0.06
-0.02
0
-0.05
-0.08
0
0.02
-0.06
-0.01
-0.01
-0.13
-0.09
-0.03
0
-0.12
-0.08
0
-0.02
0
0.02
-0.06
-0.06
-0.04
-0.06
-0.09
0
-0.02
-0.01
-0.01
-0.07
-0.12
-0.04
-0.05
0.01
-0.12
-0.02
0.01
-0.05
-0.06
-0.05
0.02
-0.12
0.01
-0.1
0.08
-0.18
-0.07
-0.09
-0.04
-0.01
-0.13
-0.1
-0.04
-0.03
-0.05
0.08
-0.08
-0.08
-0.04
-0.14
-0.05
-0.04
-0.07
-0.02
-0.05
-0.13
-0.03
-0.02
-0.05
-0.03
0.03
-0.09
-0.03
-0.01
0
-0.04
-0.04
-0.08
-0.05
-0.04
-0.06
-0.1
0.05
-0.11
-0.11
-0.01
-0.02
-0.03
-0.05
-0.02
-0.08
-0.05
0.03
-0.09
0.02
-0.04
0.06
-0.01
0.04
0
0.02
-0.06
-0.09
0
-0.12
-0.04
-0.11
-0.08
-0.05
0.02
-0.1
-0.08
-0.04
0
-0.05
0.02
0.04
-0.06
-0.06
0.09
0.03
-0.08
-0.08
-0.12
-0.05
-0.02
-0.03
-0.09
-0.03
-0.08
-0.02
0.02
-0.04
0.01
-0.14
0
0.01
-0.02
0.05
0.02
-0.1
0.05
-0.09
-0.02
-0.12
0
-0.09
-0.01
-0.11
0.06
0.02
-0.09
-0.03
-0.02
-0.01
-0.06
0.04
0.02
-0.06
-0.08
-0.03
-0.05
-0.05
-0.02
0.02
-0.05
-0.07
-0.06
0.03
0.03
-0.04
-0.09
-0.01
-0.03
-0.05
0
0.07
-0.01
-0.02
-0.11
-0.03
-0.02
-0.1
-0.02
-0.09
-0.05
-0.02
-0.13
0.04
-0.09
-0.06
-0.06
-0.05
0.09
-0.05
-0.03
-0.02
-0.01
0.06
-0.02
-0.07
-0.16
-0.05
0.03
0
-0.02
-0.02
-0.02
-0.08
-0.07
-0.12
-0.04
-0.07
0.02
-0.03
-0.02
0.03
-0.05
-0.03
-0.07
-0.01
-0.02
-0.08
0
-0.05
-0.01
0.03
-0.04
-0.06
-0.06
-0.05
0.02
0.02
-0.01
0.02
-0.02
-0.06
-0.05
-0.16
-0.05
0.03
-0.01
-0.06
-0.03
-0.07
-0.06
-0.09
0
0
-0.08
-0.1
0
-0.01
-0.03
-0.02
0.02
-0.09
-0.05
-0.12
-0.06
-0.06
-0.1
-0.09
-0.02
-0.08
0.07
-0.02
-0.13
-0.15
0.04
-0.05
-0.03
-0.03
-0.08
-0.09
-0.12
-0.02
0.03
-0.08
-0.07
-0.12
-0.04
-0.12
-0.07
0.01
-0.03
0.01
-0.02
-0.06
0.01
-0.06
-0.02
-0.11
-0.09
-0.06
-0.02
-0.06
0
-0.02
-0.09
-0.11
-0.02
-0.15
0.03
-0.01
-0.02
-0.05
-0.06
-0.09
-0.07
0.01
-0.05
-0.13
-0.07
-0.04
-0.05
-0.1
-0.06
-0.02
-0.04
-0.07
-0.07
0.01
-0.17
-0.13
0
-0.03
-0.1
-0.03
-0.02
0
-0.02
-0.04
-0.07
-0.05
-0.08
-0.01
-0.12
-0.08
-0.06
-0.06
-0.07
-0.03
-0.07
-0.04
0.05
0.02
-0.1
-0.04
0.02
-0.04
0.08
-0.05
-0.01
-0.06
-0.11
-0.06
-0.1
-0.01
-0.03
-0.04
-0.1
-0.14
-0.02
-0.06
-0.01
-0.02
-0.01
-0.07
-0.1
-0.07
-0.09
0
-0.08
-0.02
-0.12
-0.07
0
-0.06
-0.1
0.01
0.01
-0.07
-0.03
-0.05
-0.17
-0.11
-0.07
-0.1
0
-0.12
0
-0.03
-0.05
-0.06
-0.07
-0.01
-0.05
-0.03
-0.05
-0.05
-0.05
-0.08
0.03
-0.06
-0.09
-0.13
-0.06
-0.05
-0.05
-0.06
0.04
0
-0.13
-0.05
-0.01
-0.08
-0.03
-0.02
-0.04
0
-0.08
0
-0.06
-0.01
-0.06
-0.1
-0.04
0.01
-0.02
-0.05
-0.15
-0.06
-0.02
-0.12
-0.05
-0.19
-0.14
-0.04
-0.08
0
-0.11
-0.03
-0.02
-0.03
-0.02
-0.02
-0.02
-0.03
-0.05
-0.12
-0.04
0.06
-0.08
-0.02
-0.04
-0.04
-0.03
0.05
-0.05
0.02
-0.05
-0.02
-0.04
-0.04
-0.03
-0.06
-0.03
-0.07
-0.03
-0.11
0
-0.06
-0.11
-0.09
-0.08
-0.03
-0.11
0.04
-0.06
0
-0.11
-0.09
-0.07
0
-0.09
-0.12
-0.01
0.01
-0.15
-0.09
-0.04
0.04
-0.15
-0.08
0.01
-0.01
-0.06
-0.06
-0.04
-0.13
-0.08
-0.02
-0.14
-0.03
-0.09
-0.04
-0.04
0
-0.07
-0.08
-0.04
-0.05
-0.01
-0.07
-0.02
0.02
0.02
0
-0.09
-0.06
-0.03
-0.12
-0.05
-0.07
-0.1
-0.01
-0.12
-0.02
-0.13
-0.03
-0.13
-0.02
-0.07
-0.08
-0.03
-0.1
-0.1
-0.08
-0.08
-0.04
-0.02
0.05
-0.12
-0.06
0
-0.06
0
-0.01
-0.03
-0.06
-0.11
-0.03
-0.1
-0.04
-0.06
-0.02
-0.16
-0.09
-0.02
-0.07
-0.07
-0.05
-0.04
-0.06
-0.08
-0.06
-0.06
-0.07
-0.06
-0.06
-0.04
0.01
-0.06
-0.09
0
-0.06
-0.1
-0.04
0.02
0.02
0.03
-0.05
-0.18
0
-0.12
-0.02
0.03
-0.04
-0.03
-0.03
-0.17
-0.17
0.02
-0.09
-0.03
-0.09
-0.03
-0.02
0.01
-0.09
-0.08
-0.08
-0.1
-0.18
0.01
-0.07
-0.15
-0.06
-0.11
-0.08
-0.07
-0.06
-0.08
0.06
-0.14
-0.07
-0.03
-0.05
-0.16
-0.04
-0.08
-0.05
-0.07
-0.06
-0.06
-0.11
-0.2
-0.11
-0.01
-0.07
-0.06
-0.09
-0.09
-0.06
-0.11
-0.12
-0.03
-0.06
-0.07
-0.08
-0.11
-0.02
-0.06
-0.02
-0.02
-0.08
-0.08
-0.05
-0.1
-0.04
-0.01
-0.05
-0.02
-0.03
-0.1
-0.08
-0.01
-0.09
-0.06
-0.03
-0.01
-0.06
-0.02
-0.08
-0.01
-0.14
0
-0.05
0.01
-0.14
-0.09
-0.06
-0.08
-0.08
0
-0.09
-0.12
-0.05
-0.09
-0.1
-0.08
-0.12
-0.03
-0.02
-0.02
-0.06
-0.09
-0.05
-0.03
-0.11
-0.13
-0.07
-0.09
-0.06
-0.06
-0.04
-0.09
-0.09
0.02
-0.02
-0.14
-0.1
-0.14
-0.03
-0.06
-0.2
-0.06
-0.07
-0.14
-0.08
0.04
-0.14
-0.05
-0.13
-0.11
-0.04
-0.06
-0.14
-0.13
-0.04
-0.09
0.05
-0.06
-0.11
-0.09
-0.05
-0.12
0.01
0.02
-0.03
-0.12
0.04
-0.07
-0.05
-0.12
-0.01
-0.02
-0.08
-0.08
-0.1
-0.04
-0.18
-0.02
-0.03
-0.03
-0.12
-0.09
-0.05
-0.06
-0.08
-0.1
-0.03
-0.05
-0.03
-0.1
-0.02
-0.06
-0.01
-0.04
0.01
0
-0.05
0
-0.11
0
-0.04
-0.06
0.05
-0.09
-0.18
-0.08
-0.1
-0.15
-0.07
-0.02
-0.02
-0.11
-0.05
-0.1
-0.14
-0.09
0
-0.03
-0.09
-0.05
-0.06
-0.13
-0.07
-0.03
0.01
-0.07
-0.11
-0.03
-0.04
-0.13
-0.09
-0.09
-0.1
-0.11
-0.1
0.03
-0.04
-0.13
0
-0.1
-0.03
-0.08
-0.1
-0.09
-0.05
-0.01
-0.09
-0.02
-0.04
-0.07
-0.07
0
0.01
-0.04
-0.07
-0.08
0
-0.12
-0.02
0
-0.11
-0.03
-0.05
-0.04
-0.05
-0.02
-0.1
0
-0.06
-0.04
0
-0.02
-0.1
-0.08
-0.05
-0.06
0.07
-0.04
0.05
-0.08
-0.12
-0.04
-0.05
-0.09
0.03
-0.05
0.04
-0.08
-0.03
-0.01
-0.05
-0.07
0.03
-0.13
-0.17
-0.07
0.02
-0.04
-0.13
-0.07
-0.01
-0.04
0
-0.03
0.05
-0.12
0.04
-0.13
-0.02
-0.07
-0.05
0.04
-0.08
0.11
0.12
-0.06
-0.11
-0.06
-0.05
-0.04
-0.07
-0.14
0.02
-0.04
0.02
-0.05
-0.12
0
-0.11
-0.06
0.05
-0.01
0.03
-0.07
-0.05
-0.08
-0.15
-0.02
-0.16
-0.02
-0.13
-0.07
-0.02
-0.04
-0.07
-0.02
-0.07
-0.1
0.08
0
-0.13
-0.02
0.09
-0.02
-0.13
-0.08
-0.1
-0.07
-0.02
-0.03
0.01
-0.1
-0.01
-0.07
-0.03
0.02
-0.05
-0.01
-0.05
-0.08
-0.05
-0.06
-0.05
-0.06
-0.06
-0.02
0.01
-0.08
-0.07
-0.12
-0.08
0.05
0
-0.09
-0.12
-0.05
0.04
-0.03
-0.1
0.01
-0.04
-0.07
-0.03
-0.03
-0.04
-0.09
0.06
-0.02
0
-0.14
-0.03
-0.06
-0.09
-0.05
-0.02
0
-0.07
-0.03
-0.08
0.06
-0.03
-0.11
-0.04
-0.13
-0.12
-0.01
-0.04
-0.11
-0.06
0
-0.1
-0.09
-0.14
-0.06
-0.09
-0.04
-0.02
-0.09
-0.09
-0.02
0
-0.12
-0.04
-0.04
-0.05
0.03
-0.02
0
-0.09
-0.02
-0.06
-0.08
-0.1
-0.07
-0.1
-0.02
0.11
-0.04
-0.02
-0.01
-0.08
-0.12
-0.13
-0.07
-0.06
-0.05
-0.05
-0.06
-0.12
0
-0.01
-0.07
-0.12
-0.1
-0.11
-0.1
-0.09
-0.05
-0.05
-0.16
-0.03
-0.09
-0.1
-0.05
-0.12
-0.05
0.01
-0.1
-0.08
-0.13
-0.03
-0.04
-0.06
-0.02
0.05
-0.04
-0.05
-0.12
-0.06
-0.07
-0.04
-0.08
-0.1
-0.06
-0.03
-0.12
-0.04
-0.17
-0.14
0.04
0
-0.01
-0.07
-0.08
-0.09
-0.08
-0.1
-0.05
-0.17
-0.11
-0.03
0
-0.13
-0.05
-0.11
-0.12
-0.03
-0.1
-0.07
-0.19
-0.05
-0.07
-0.08
-0.05
0.04
0.04
-0.04
-0.08
-0.08
-0.1
-0.06
-0.08
-0.02
-0.09
-0.05
-0.09
-0.05
-0.06
-0.01
-0.11
-0.06
-0.04
-0.08
-0.03
0.06
-0.09
-0.07
0.01
-0.11
-0.11
-0.16
-0.08
-0.07
0.01
-0.02
-0.11
-0.13
-0.09
-0.01
-0.11
-0.02
-0.03
0.03
-0.02
-0.03
-0.05
0.02
-0.05
0.01
0.01
-0.09
0.01
-0.05
-0.06
-0.01
-0.09
-0.1
-0.04
-0.07
-0.04
-0.12
-0.01
-0.02
-0.07
-0.01
-0.07
-0.08
-0.04
-0.07
-0.1
-0.08
0
-0.1
-0.06
-0.07
-0.09
0.06
-0.04
-0.06
-0.05
-0.04
-0.07
-0.04
-0.02
0.01
-0.09
-0.09
-0.01
-0.12
-0.09
0.05
-0.07
-0.06
0.03
-0.01
-0.04
-0.11
-0.04
0.04
-0.1
0
-0.03
0
-0.11
-0.05
-0.05
0.02
-0.09
-0.05
-0.11
-0.02
-0.1
-0.06
0
-0.09
-0.1
-0.13
-0.1
-0.11
-0.04
-0.1
-0.02
0.03
-0.11
-0.07
-0.06
-0.1
-0.03
-0.07
-0.09
-0.16
-0.07
-0.04
-0.06
-0.09
-0.1
-0.14
-0.11
-0.04
-0.01
-0.13
-0.04
-0.07
-0.06
-0.01
-0.11
-0.12
-0.13
-0.01
-0.05
-0.08
-0.13
-0.07
-0.04
-0.14
-0.09
-0.06
-0.07
-0.14
-0.12
0
-0.07
-0.13
-0.04
-0.11
-0.1
0.05
-0.1
-0.15
-0.1
0
0.01
-0.09
0.01
-0.07
-0.12
-0.04
-0.11
-0.07
-0.11
-0.08
-0.03
0.03
-0.06
-0.06
0
-0.05
-0.03
-0.04
-0.04
-0.14
-0.12
-0.15
-0.11
-0.11
-0.02
-0.08
-0.13
-0.1
-0.06
-0.12
0.01
-0.06
-0.04
-0.16
-0.1
-0.17
-0.05
0.03
-0.11
-0.01
-0.1
-0.05
-0.07
-0.1
-0.15
-0.14
-0.14
-0.06
-0.08
-0.11
-0.05
-0.07
-0.11
-0.08
-0.03
-0.13
-0.07
-0.02
0.06
-0.08
-0.02
-0.11
-0.01
0.03
-0.06
-0.15
-0.02
-0.06
-0.1
-0.13
-0.08
-0.01
-0.06
0
0.01
-0.12
-0.06
0
-0.01
0
-0.17
-0.05
-0.08
-0.11
-0.06
-0.08
-0.03
0.02
-0.08
-0.12
-0.09
-0.11
-0.09
-0.03
-0.01
-0.02
-0.12
-0.04
-0.01
-0.04
-0.05
-0.06
-0.02
-0.08
-0.11
-0.08
-0.12
-0.07
-0.05
-0.12
-0.11
-0.07
-0.07
-0.11
-0.09
0.02
-0.07
0
-0.14
-0.12
-0.03
-0.01
-0.06
-0.09
-0.1
-0.02
-0.11
-0.11
-0.08
-0.14
-0.06
-0.15
-0.05
-0.08
-0.1
0.13
-0.2
-0.1
-0.1
-0.07
0.02
-0.05
-0.12
-0.1
-0.14
-0.07
-0.1
0.01
-0.08
-0.06
-0.04
-0.05
0.04
-0.04
-0.05
-0.07
-0.15
-0.06
-0.13
-0.07
-0.05
-0.08
0.01
-0.03
0.06
-0.06
-0.11
-0.09
-0.16
-0.07
-0.04
-0.07
-0.15
-0.09
-0.1
0.04
-0.06
-0.06
-0.1
-0.05
-0.12
-0.05
-0.09
-0.04
-0.05
-0.04
-0.1
-0.03
-0.11
-0.06
-0.05
-0.01
0.02
-0.2
-0.03
-0.17
0.06
-0.08
-0.13
-0.07
-0.03
-0.07
-0.02
-0.07
0.06
-0.09
-0.07
-0.16
-0.13
0.01
-0.15
-0.04
-0.06
-0.05
-0.19
0.05
-0.02
-0.08
-0.1
-0.1
-0.09
-0.05
-0.03
-0.12
-0.01
-0.18
-0.03
-0.12
-0.09
0
-0.12
-0.03
-0.1
0
0.01
-0.1
-0.01
-0.04
-0.04
0
-0.09
-0.03
-0.11
-0.04
-0.02
-0.13
-0.04
-0.06
-0.1
-0.13
0
-0.03
-0.08
-0.12
-0.04
0.03
-0.01
0.04
-0.09
-0.03
0.02
0.02
-0.02
-0.08
-0.1
0.01
-0.07
-0.02
-0.09
-0.15
0.05
-0.1
-0.08
-0.12
-0.03
-0.05
0.01
-0.1
-0.01
-0.15
-0.11
-0.09
0.06
-0.06
-0.17
0
-0.08
-0.06
-0.01
0
-0.15
-0.11
-0.11
0
-0.12
-0.01
0
-0.1
-0.09
-0.08
-0.01
-0.06
-0.12
-0.12
-0.02
0
-0.07
-0.1
-0.13
0.02
[truncated: 58,001 more rows]

## Sheet: Fig.7f
dF/F0
0.031503
-0.00816
-0.09829
-0.01284
0.00621
0.066434
0.06895
0.081186
-0.04776
0.017371
-0.0688
0.100714
-0.03816
0.026881
0.053809
0.04233
0.071473
-0.00715
-0.06425
0.002069
-0.01916
0.004199
0.028039
0.000338
-0.04837
0.013257
0.031899
-0.01254
0.054893
-0.01901
0.023586
0.046736
0.002957
-0.00476
-0.00787
-0.01206
0.053657
-0.01452
0.019629
0.013778
-0.00411
-0.00426
-0.08551
0.092559
0.04796
0.017061
-0.04199
0.050612
-0.04272
-0.00885
-0.02776
0.01047
0.079727
-0.02516
0.067295
0.028629
0.127393
0.057378
-0.04248
0.032896
-0.01836
0.018948
0.056088
0.000681
-0.0248
-0.04833
0.090207
0.069783
0.004513
-0.02438
0.066868
0.081527
-0.04426
0.130217
-0.05012
-0.05905
0.167099
0.021714
0.047314
0.070129
-0.00617
0.026448
0.080347
0.042501
0.078589
-0.01074
0.051414
-0.05095
0.032004
-0.06026
-0.00546
-0.01875
0.157262
0.069821
0.039972
0.052331
-0.01824
-0.06748
-0.00526
-0.00988
0.01127
0.105688
0.019754
0.068743
0.069133
0.00731
-0.05404
0.009486
0.027662
0.060899
0.028129
-0.00841
0.003546
0.058362
0.058986
0.052102
0.012308
0.036083
0.009399
0.018052
0.056428
0.008506
0.01394
0.081217
-0.09061
-0.01614
0.025745
0.087606
-0.01587
0.076397
0.011491
0.091822
0.045159
0.069072
0.076867
-0.03838
0.000445
0.032628
0.06597
0.073946
0.05239
0.0287
0.140588
0.037342
0.059111
0.06711
0.064755
0.037895
0.099943
0.056914
0.008086
0.034839
-0.00544
0.061124
0.070398
0.017091
0.02184
0.004872
0.072264
0.030565
0.042769
0.006487
0.105951
0.04236
0.019529
0.070059
-0.03033
0.043648
0.076849
-0.00593
0.034983
0.012757
-0.00916
0.036349
0.084351
-0.01689
0.000323
0.034276
0.050924
0.04024
0.043548
0.016525
0.036342
0.038852
0.12248
0.064915
-0.05381
0.053672
0.075364
0.037573
0.040004
-0.00605
0.038662
-0.0272
0.057827
0.039948
0.136747
0.132574
0.003258
0.114396
0.070566
0.069764
0.031143
0.045434
-0.06648
0.131855
0.05414
0.066656
0.079349
0.046235
0.042165
0.007773
0.04283
0.017686
0.027012
0.103381
0.009463
0.032752
0.02228
0.023703
0.055769
0.074583
0.047528
0.005243
0.145913
0.136292
0.052479
-0.01694
0.068923
0.146244
-0.02245
0.047587
-0.06615
0.068587
0.098405
0.115407
0.078434
0.027139
0.012504
0.021483
0.026839
0.099059
0.132833
-0.07016
0.044749
-0.02687
0.093166
0.007007
0.027044
0.136418
0.124953
0.115698
0.125478
0.074816
-0.0157
0.100328
0.063979
0.068281
-0.00742
0.087313
0.148365
-0.00309
0.052105
0.021837
0.032477
0.141764
0.024339
0.011287
0.004299
0.049062
-0.04539
0.035749
-0.01374
0.065674
0.082678
0.032206
0.057382
0.066817
0.083093
0.034526
0.083042
0.021307
0.004695
0.073497
0.060019
0.015629
0.062903
0.024881
0.036631
0.06861
0.104206
0.096536
0.069715
0.02292
0.057583
0.089231
0.134635
-0.02532
0.039721
0.03544
0.000516
0.12302
0.107404
0.156225
0.121404
0.003609
-0.00482
0.036208
0.051849
0.056126
0.039196
0.150763
0.045193
0.113133
0.135136
0.060178
0.158792
0.094481
0.101578
0.05093
0.065073
0.081524
0.118179
-0.0367
0.10899
0.153899
0.089082
0.06382
0.050897
0.085192
0.113004
0.16983
0.087882
0.071507
0.097505
0.02537
0.03803
0.12924
0.16919
0.146399
0.085223
0.071504
0.007656
0.057637
0.122163
0.099755
0.081282
0.019837
0.06467
0.035399
0.073183
0.151797
0.065487
0.085721
0.069246
0.017176
0.055165
0.181293
0.143042
0.047227
0.138212
0.020632
0.075705
0.077546
0.072867
0.141844
0.05961
0.064585
0.012341
0.105928
0.094851
0.093044
0.067376
0.088716
0.176878
0.103582
-0.02019
0.106005
0.106347
0.075777
0.045662
0.119866
0.113718
0.093062
0.025975
0.063491
0.086108
-0.01749
0.069998
0.068719
0.06317
0.073593
0.089569
0.074567
0.088544
0.086655
0.106269
0.119215
0.03863
0.007123
0.046542
0.067948
-0.00517
-0.08471
0.019015
0.038917
0.01142
0.052828
-0.06822
0.018237
0.063901
0.11918
0.083084
0.034642
0.116517
0.056906
0.085577
0.083953
0.009584
0.077795
0.002533
0.120212
0.03385
-0.02166
0.03826
0.057207
0.029075
0.069621
0.098475
0.111473
-0.004
0.094692
-0.01227
0.110538
0.027106
0.036017
-0.00726
-0.00297
0.002271
0.021762
0.087891
0.017925
0.088707
0.01532
0.101588
-0.01312
0.046529
-0.00174
0.071277
0.036106
0.070451
0.067625
0.049254
0.070911
0.043264
0.070091
-0.03565
0.002619
0.051095
-0.00282
0.063027
0.064014
-0.02934
-0.00861
0.141953
0.007054
0.038007
0.073735
-0.02015
-0.0437
0.038072
-0.01233
0.009791
-0.04055
0.009327
-0.00235
-0.06467
-0.0283
0.042416
0.016803
-0.07175
-0.02482
0.105169
0.083605
0.162166
0.020484
0.034474
0.064684
0.029532
0.088047
0.061381
0.061602
0.024003
0.005487
0.139365
0.054137
0.038535
0.002881
0.01916
0.030851
0.019376
0.088078
0.033645
0.006037
0.026657
0.009459
0.059957
0.00682
0.041223
0.038564
0.136409
0.066514
0.036529
0.068291
-0.03898
0.017395
0.095494
0.050947
0.05057
0.001721
0.061748
-0.03356
0.101168
0.038607
0.054614
0.070869
0.008218
0.009802
0.035523
0.05711
-0.00228
-0.03329
0.053783
0.037368
0.058391
0.000764
0.053281
0.091019
-0.01876
-0.00615
0.048846
0.05074
-0.00783
0.081103
0.115562
0.01358
-0.01832
-0.04396
0.032201
0.003002
0.079261
-0.00247
-0.01563
-0.03804
0.036419
0.053938
-0.0338
-0.05786
0.006343
0.031506
0.015222
0.008151
0.05193
0.048575
0.061914
0.083511
0.006258
0.026074
0.00881
0.113574
0.013683
-0.02105
-0.03588
-0.00324
0.017657
0.00041
-0.03029
-0.0126
0.083893
0.02988
-0.02008
-0.04338
0.021959
0.051243
-0.04772
0.021198
0.052102
0.051578
-0.02994
0.042118
0.075036
0.052486
0.093928
-0.02163
0.013213
0.028022
0.012412
0.024076
-0.0179
0.038624
-0.05006
0.0618
0.013285
0.026509
0.007128
-0.01828
0.020109
-0.07594
-0.06874
-0.03167
-0.0771
0.041961
0.018567
-0.06797
0.036054
0.065683
0.03803
0.002699
-0.06437
-0.07282
-0.00879
-0.09866
0.023971
0.022807
-0.03739
-0.06274
0.039891
-0.02856
0.080896
0.014015
-0.09201
0.019907
-0.07788
0.004765
-0.06154
-0.00218
0.010166
0.012556
-0.04379
-0.03319
-0.06281
-0.03165
-0.08254
-0.07204
-0.04649
0.007988
0.073754
0.038638
0.061617
-0.07608
-0.03894
0.06888
0.05744
0.016043
0.062357
-0.02441
0.012273
0.053388
-0.07553
-0.08407
0.021987
0.094458
0.043959
0.009235
0.110779
0.03333
0.103904
-0.00118
0.062753
0.016994
-0.03043
0.038506
0.012989
0.067667
0.069495
0.022263
0.039693
0.005163
0.032781
0.110702
0.043069
0.045709
0.080568
0.018899
0.09138
-0.02597
0.044066
0.10384
0.084807
0.11384
0.004535
0.012005
0.086869
0.063688
0.063043
0.084491
0.077946
0.11498
0.134035
-0.003
0.050673
0.062927
0.073923
0.025731
0.093706
0.015015
0.085219
-0.06606
0.141955
0.028032
0.012639
0.040933
0.04516
-0.00163
0.033381
0.115628
0.019003
0.05198
0.105465
0.076575
0.026146
0.067844
0.061428
0.033262
0.089584
-0.02257
-0.04274
0.079667
0.05699
0.050242
0.006303
0.044663
-0.01429
0.091367
0.062135
0.060932
0.096346
0.074326
0.072205
0.041778
0.131227
-0.00352
-0.0387
0.102708
0.092049
0.017921
0.065951
0.096873
0.036018
0.110064
0.015259
0.020284
0.004554
0.033871
-0.05395
0.134746
0.097852
0.015864
0.064798
0.168265
0.109845
0.006924
0.06942
0.030988
-0.01358
0.108584
0.03631
-0.06191
0.039548
0.050507
0.011088
-0.01054
0.037919
0.07984
-0.0723
0.112404
0.071053
-0.00053
0.018707
0.040642
0.076098
-0.03554
-0.04493
0.00964
0.092617
0.008128
0.083993
-0.08517
0.02369
0.06703
-0.01829
0.050861
-0.00727
-0.06064
0.001613
0.036974
-0.04939
0.030263
0.013459
-0.00161
0.0048
0.036865
0.103418
0.105657
-0.01203
-0.0295
0.006717
0.085589
0.055465
-0.00427
-0.04827
-0.06936
0.032327
0.03816
0.046779
0.00824
0.098987
0.003442
0.048114
0.064116
-0.02478
0.003682
0.062268
0.038702
0.092565
0.007329
0.014765
0.043266
0.091769
0.025692
0.042137
0.032318
0.044242
0.042507
-0.01696
0.049745
0.045527
0.055133
0.017935
0.011218
0.052586
0.082693
0.008131
0.093181
-0.00677
0.035853
0.034541
0.172343
-0.01995
0.142545
0.091443
0.100687
0.023542
0.073643
0.088752
0.003106
0.13813
0.024873
0.045598
0.157432
0.026338
0.089694
0.027041
0.065028
0.056204
-0.01666
0.070258
0.003961
0.049963
0.02171
0.061305
0.059414
0.007662
0.103133
0.064856
0.021883
0.040266
0.053188
0.095682
0.057111
0.063845
0.087232
0.039702
0.122653
0.004377
0.076165
0.047017
0.046924
0.082578
0.06254
0.047558
0.065845
0.051984
0.171303
0.021546
-0.02261
0.115103
0.069625
0.042821
0.081094
0.026166
-0.03513
0.128397
0.09026
0.072237
0.091812
0.134829
0.063213
0.067728
0.085078
-0.01133
0.008625
0.109903
0.136982
0.065743
0.075134
0.070745
0.065314
0.027302
0.010719
0.071013
0.052096
0.127379
0.05851
0.026868
0.001694
0.146108
0.028589
0.126441
0.168762
0.052323
0.072642
0.112187
0.093216
0.116833
0.155101
0.141019
0.099539
0.065591
0.099353
0.087968
0.149011
0.07057
0.07927
0.066562
0.03736
0.124997
0.124439
0.065292
0.080445
0.164882
0.07802
0.118804
0.062504
0.095042
0.160761
0.166184
0.068613
0.19543
0.182753
0.077637
0.031476
0.168726
0.180661
0.085712
0.110473
0.090129
0.076261
0.125993
0.037884
0.072527
0.110643
0.131971
0.163252
0.108575
0.175912
0.018242
0.087022
0.038872
0.031176
0.120076
0.119164
0.067361
0.134804
0.07718
0.117357
0.154068
0.094587
0.137706
0.085723
0.049903
0.106572
0.084627
0.125962
0.065301
0.122247
0.103846
0.136801
0.051795
-0.00775
0.050157
0.081289
0.125363
0.1082
0.11368
0.099063
0.124638
0.104771
0.146677
0.035441
0.011819
0.090832
0.005449
0.103735
0.160657
0.046862
0.034359
0.050854
0.038988
-0.06152
0.07976
0.049422
0.089552
-0.02914
0.144652
0.025208
0.144573
0.020658
0.067069
0.063804
0.023881
0.027392
0.049772
0.154862
0.179503
0.073464
0.034148
0.062977
0.139416
0.056213
0.159656
0.019206
0.052736
0.033311
0.108544
0.048762
0.157472
0.133818
0.031686
0.094796
0.129463
0.123757
0.113038
0.074152
0.074001
0.117774
0.085503
0.07266
0.07467
0.151267
0.107728
0.07213
0.084366
0.044838
0.145683
0.057425
0.139998
0.094859
0.127191
0.098773
0.092504
0.114403
0.109768
0.092188
0.013518
0.087805
0.120715
0.165701
0.174535
0.08594
0.057096
0.12268
0.048625
0.110239
0.168114
0.204334
0.151852
0.139036
0.121746
0.020969
0.056014
0.138388
0.178932
0.187673
0.130142
0.162476
0.100522
0.141765
0.087067
0.14419
0.151224
0.125453
0.094876
0.144515
0.054047
0.087772
0.131921
0.089712
0.18268
0.102697
0.117604
0.131214
-0.01179
0.048747
0.075511
0.143654
0.011374
0.078394
0.039089
0.04377
0.0953
0.069082
0.048083
0.139309
0.034118
0.103206
0.08405
0.086796
0.145936
0.073588
-0.0702
0.023879
0.064513
0.023278
0.050628
0.08972
0.088453
0.017783
0.025315
-0.00815
0.087527
0.096312
0.16385
0.055929
0.093872
0.08769
0.039456
0.116185
0.046674
0.150789
-0.01101
0.073902
0.157513
0.092533
0.091762
-0.02521
0.184892
0.057792
0.054037
0.056204
0.121393
0.127515
0.149845
0.068735
0.04632
0.053015
0.127094
0.199971
0.160903
0.096952
0.206599
0.158399
0.085337
0.120576
0.050737
0.119015
0.168656
0.108874
0.022961
0.060367
0.063374
0.062238
0.074516
0.083034
0.059026
0.079059
0.128445
0.114468
0.127097
0.11947
0.058508
0.2041
0.222089
0.048068
0.150071
0.02605
0.118114
0.107558
0.128935
0.108503
0.119079
0.033043
0.174856
0.133524
-0.02794
0.201359
0.132642
0.162842
0.199942
0.102601
0.057781
0.060347
0.117528
0.148578
0.085555
0.148819
-0.00281
0.131123
0.131808
0.135342
0.053532
0.052759
0.036562
0.01885
0.031406
0.192317
0.142026
0.068401
-0.01417
0.103182
0.082919
0.075942
0.175045
0.073814
0.11369
0.152888
0.113547
0.121787
-0.03008
0.113951
0.056695
0.065032
0.120846
0.142904
0.11847
0.122337
0.11092
0.082026
0.032047
0.049062
0.142134
0.119536
0.121437
0.069722
0.164696
0.116364
0.100551
0.075419
0.061192
0.087288
0.164627
0.147356
0.11819
0.179963
0.159525
0.091332
0.093068
0.092703
0.14809
0.139044
0.137671
0.112769
0.02683
0.117202
0.091042
-0.03295
0.129871
0.068203
0.067842
0.21182
0.044178
0.199091
0.179283
0.07011
0.099779
-0.00767
0.039836
0.165012
0.147379
0.191584
0.102734
0.139833
0.044656
0.098966
0.061614
0.003343
0.146317
0.095268
0.07298
0.109152
0.146618
0.152577
0.125485
0.194756
0.133695
0.163444
0.139349
0.128706
0.161008
0.125373
0.157111
0.133873
0.063301
0.119611
0.077341
0.072243
0.143979
0.133468
0.103323
0.176563
0.160443
0.073228
0.11899
0.06992
0.120826
0.226298
0.146943
0.039281
0.101127
0.122034
0.058236
0.053404
0.068631
0.083376
0.012553
0.095247
0.161245
0.075234
0.053567
0.076448
0.175866
0.217493
0.071778
0.054652
0.073866
0.00152
0.060002
0.123508
0.150535
0.069732
0.131425
0.112179
0.106621
0.003729
0.041315
-0.04208
0.138473
0.145311
0.082497
0.091295
0.14233
0.07336
0.009399
0.131273
0.117725
0.085288
0.118573
0.133666
0.132872
0.014947
0.176966
0.003616
0.099228
0.125585
0.171185
0.112495
0.144286
0.062773
0.050109
0.120964
0.069199
0.127086
0.054018
0.17712
0.044251
0.093355
0.172811
0.070745
0.131524
0.060187
0.070017
0.057695
0.084011
0.111589
0.047437
0.079951
0.07004
0.04252
0.009839
0.099385
0.068377
0.042562
0.112111
0.11082
0.061148
0.134373
0.057707
0.056734
0.034217
0.079543
0.061679
0.064749
0.06148
0.108323
-0.01899
0.06525
0.078406
0.006397
-0.031
0.083034
0.126187
0.041937
0.001067
0.090807
0.035997
0.024393
0.043753
0.050579
0.095416
0.046551
0.049776
0.110804
0.081396
0.105146
0.074486
0.025516
-0.01901
0.038873
0.007304
0.024974
0.13045
0.12642
0.156323
0.016397
-0.04667
0.119724
0.06692
0.079715
-0.01881
0.023839
0.076664
0.103675
0.11987
0.079797
-0.01785
0.112362
0.024304
0.082339
0.093746
-0.03913
-0.00266
0.045351
0.044372
0.041513
0.02338
0.016587
0.024863
-0.03111
0.121331
0.069428
0.038813
-0.04395
0.095534
0.043979
0.09289
0.021743
0.050127
0.062744
0.052383
0.017145
-0.00273
0.106234
-0.03244
0.095257
0.073513
-0.01081
-0.0177
0.058311
0.036069
0.086566
-0.00359
0.033216
-0.0139
-0.03243
-0.02097
-0.05884
-0.03948
0.037602
0.076382
0.031359
-0.04043
-7e-05
0.033302
0.048386
0.065462
0.045563
0.046012
-0.02788
0.057034
-0.03116
-0.02249
0.004613
0.014029
-0.03249
-0.05229
0.042708
-0.00072
0.028267
-0.04132
0.022594
0.042556
0.047616
-0.00842
0.004049
-0.00282
0.019064
-0.06182
0.0101
-0.02115
0.057716
-0.03329
0.019414
0.118762
0.041
0.041984
0.042421
0.021973
0.075786
0.021581
-0.01978
-0.02406
0.103125
-0.0023
-0.05573
-0.0377
0.006167
0.065134
-0.0222
0.075459
-0.01058
-0.01581
-0.01387
0.009561
0.031612
-0.01776
0.057393
-0.03315
-0.04739
0.103835
-0.0538
0.012972
0.032538
0.052668
-0.03279
-0.02315
0.010775
-0.01755
-0.07048
0.022806
0.053316
0.021966
-0.03538
0.061465
0.08037
0.015305
-0.04048
0.099737
-0.029
-0.08038
-0.02667
0.0429
0.009606
-0.00815
0.023584
-0.0228
-0.03619
-0.01974
0.005327
0.028551
0.067279
0.003077
-0.02467
0.004798
-0.05406
0.01029
-0.03687
0.035491
-0.04461
-0.04354
-0.01474
-0.04167
-0.01439
-0.08602
0.119155
-0.01086
0.017538
0.027522
0.041953
-0.03515
-0.04009
0.062001
-0.05515
0.038358
-0.02235
-0.04525
-0.05483
-0.06331
-0.05328
0.010506
0.004914
-0.01671
0.004426
-0.06456
0.003534
0.007033
-0.05735
-0.02097
-0.05265
-0.00625
0.030941
-0.01196
0.01461
0.007241
-0.0995
-0.07314
-0.02191
-0.03839
0.013476
-0.01577
-0.03498
-0.00268
-0.03463
0.074941
0.009257
0.035936
-0.02379
-0.02236
-0.07952
0.152883
-0.09574
0.001203
0.077293
0.049092
-0.10814
-0.02697
-0.01852
-0.03926
0.04799
0.037789
-0.09059
-0.00815
-0.04098
0.007569
0.042136
0.135825
-0.03073
0.120138
0.065931
-0.0764
-0.03444
0.029413
-0.07162
0.062693
0.054445
-0.01559
-0.0693
0.055957
0.036953
-0.08177
0.014369
0.02656
-0.03254
0.016748
0.048365
-0.04299
0.074379
0.080037
0.015461
-0.12082
-0.01856
-0.03092
-0.06711
-0.0915
-0.04917
0.030607
-0.0296
-0.01055
-0.00348
0.027239
-0.08025
0.022341
0.075446
0.013641
0.006651
-0.05436
-0.00709
-0.0044
-0.05079
-0.04074
-0.04714
-0.00384
0.010722
0.006263
-0.03132
-0.00073
0.022717
-0.02939
-0.02252
0.071358
-0.05185
0.002699
0.070811
-0.06056
-0.00784
-0.07765
0.029532
-0.00511
-0.0287
0.015539
-0.05252
0.015177
0.003926
-0.00439
-0.00969
-0.05445
-0.09898
-0.01465
0.035367
0.011339
-0.00334
-0.0826
0.017491
-0.06746
-0.05104
0.023937
0.060068
0.005315
0.037899
-0.02355
-0.04796
-0.04321
0.020932
0.045064
0.033099
-0.09627
-0.03468
-0.07217
-0.04653
-0.08808
-0.0282
-0.02548
-0.0317
0.009398
-0.01408
-0.02198
-0.03061
-0.13105
-0.05785
-0.03113
-0.07558
0.005674
0.010462
-0.02491
0.030383
-0.0267
-0.13207
0.06066
-0.07059
-0.03902
-0.0485
0.020632
0.015516
0.025522
-0.14833
0.001492
-0.01855
-0.00927
-0.01977
-0.02775
-0.04789
-0.03644
0.006896
-0.00615
-0.03904
0.00538
-0.01235
-0.02849
-0.11778
-0.02795
0.033948
-0.00162
-0.0305
-0.01762
-0.03354
-0.16284
-0.03098
-0.0282
-0.0787
0.029655
-0.0082
-0.06848
-0.07297
-0.05679
-0.07218
-0.07157
-0.10337
-0.06394
-0.05169
-0.03345
-0.01138
-0.06502
-0.11752
-0.0517
-0.07409
-0.11309
-0.01753
-0.12586
-0.04624
-0.12532
-0.061
-0.01918
0.010568
0.102339
-0.07919
-0.07514
-0.01333
-0.12784
0.012141
-0.05297
-0.03235
-0.04797
-0.01091
0.00415
-0.00203
-0.06618
-0.04919
0.051949
0.002247
-0.00934
0.030957
0.021488
-0.03721
-0.02569
0.016955
-0.15148
-0.04003
-0.00539
-0.07422
-0.1149
-0.05828
0.085846
0.009684
-0.10005
-0.11734
-0.07548
0.014328
0.011124
-0.05337
0.001386
-0.00455
-0.04457
0.040328
-0.01471
-0.04691
-0.05286
0.063873
-0.00194
-0.00848
0.019747
0.006889
0.014307
0.040211
-0.01133
0.009997
-0.01641
-0.02441
0.00957
-0.04507
0.02113
-0.03587
-0.07997
0.044505
0.061515
-0.08778
0.033605
0.027872
-0.03134
-0.02048
0.003385
-0.00101
-0.05453
-0.00547
-0.06573
-0.01027
-0.02058
-0.07715
0.043402
-0.10236
0.004249
-0.04069
-0.0353
-0.13555
-0.00776
0.039462
0.022835
-0.05745
0.018618
-0.0608
-0.02722
-0.02093
0.028024
-0.01691
-0.11966
0.125806
-0.04577
-0.10918
-0.06954
-0.07268
-0.03111
-0.09433
-0.0731
-0.06859
-0.06064
-0.00633
0.041447
-0.0209
-0.00624
-0.0172
0.033339
-0.0206
-0.06835
-0.06489
-0.08229
0.001198
-0.05757
-0.00731
-0.04235
-0.06781
0.004178
-0.04107
0.088874
-0.01157
-0.12486
0.094897
-0.10958
0.070194
-0.06834
0.101901
-0.09921
-0.07771
0.030615
-0.00934
0.033783
0.085963
0.015667
0.087483
0.010465
-0.00299
0.004837
0.081926
-0.0798
-0.0408
-0.08938
0.018679
-0.06928
-0.03408
0.003181
0.024818
0.001818
-0.08673
-0.00768
-0.04397
0.072048
0.061609
-0.07708
0.057756
-0.06115
0.019272
0.083495
0.009675
-0.06075
0.005185
-0.08263
-0.00528
-0.03364
-0.04822
-0.0653
-0.00476
-0.05326
[truncated: 58,001 more rows]

## Sheet: Fig.7g
dF/F0
1.3e-05
-0.24681
0.223694
0.16199
-0.16196
-0.07326
-0.13111
-0.11182
0.030869
-0.08097
0.03087
-0.12725
-0.01155
-0.13882
-0.32393
-0.08483
-0.02698
0.177422
-0.12339
-0.25451
-0.17352
-0.14267
-0.00769
-0.23523
-0.05011
-0.24294
-0.21209
-0.13496
-0.21209
-0.08096
-0.26608
0.084871
-0.03083
-0.25451
-0.10024
-0.04239
-0.03854
-0.01154
-0.09253
-0.2545
0.03474
-0.33549
0.104159
-0.11181
0.038598
-0.14266
-0.18508
-0.21208
-0.04624
-0.13494
-0.21208
-0.08866
-0.18894
-0.21593
-0.15808
-0.21979
-0.07709
-0.26221
-0.20436
-0.03081
-0.30077
-0.06166
0.050176
-0.2892
-0.0848
-0.25835
-0.16965
-0.13879
-0.20435
-0.21207
0.003901
-0.19664
-0.20435
-0.1465
-0.06552
-0.16964
-0.10794
-0.04237
-0.15421
-0.21978
-0.28148
-0.13879
0.015476
-0.07322
-0.36632
-0.05008
-0.26219
-0.23134
-0.21977
-0.04237
-0.25448
-0.19277
5.5e-05
-0.05008
-0.10793
-0.18892
-0.06936
-0.19277
-0.19663
-0.25448
-0.16192
-0.11178
-0.32004
-0.05779
-0.22748
0.13504
-0.27761
-0.16963
-0.13106
-0.2699
-0.13106
0.119617
-0.05007
-0.19662
-0.07707
-0.10021
-0.34317
-0.15805
0.057915
-0.05393
-0.20047
0.023207
-0.23133
-0.1889
0.061774
-0.21975
-0.13491
-0.21204
-0.21204
0.034781
-0.0115
-0.32774
-0.18504
-0.35859
-0.35859
-0.30074
-0.26988
-0.13876
-0.44343
-0.06549
-0.17347
-0.09634
-0.26988
-0.06548
-0.0732
-0.2236
-0.19275
-0.26602
-0.27374
-0.4897
-0.13104
-0.14261
-0.19275
-0.15804
-0.19275
-0.19274
-0.05005
0.100355
-0.26216
-0.35086
-0.20431
-0.25445
-0.16189
-0.1079
-0.15418
-0.03848
-0.11947
0.034798
-0.08476
-0.11175
-0.30458
0.081079
-0.0539
-0.20045
0.09265
-0.1696
-0.03847
-0.00762
-0.04619
0.027091
-0.14645
-0.28143
0.011666
0.030949
-0.0539
-0.01533
-0.07703
0.100369
-0.07318
-0.06932
-0.03847
-0.293
-0.01147
-0.14645
-0.16187
0.088803
0.115799
-0.19273
-0.239
-0.20044
0.227642
-0.19272
-0.09631
-0.15801
-0.09631
-0.212
0.077238
0.000108
-0.09245
-0.10016
-0.13101
-0.15415
-0.20429
-0.10016
0.077242
-0.04617
-0.14258
-0.31998
-0.05388
-0.02688
-0.03074
-0.1233
-0.26599
0.069533
-0.05388
-0.10016
-0.0963
-0.15029
0.046396
-0.06159
0.04254
-0.21971
-0.01145
-0.185
-0.16186
0.007833
0.061826
-0.14643
0.254655
-0.12329
-0.00373
0.189095
-0.06544
-0.29683
-0.09243
-0.10786
-0.07701
-0.15414
-0.02687
0.11968
-0.077
-0.18884
0.146678
-0.01144
-0.11942
0.092687
-0.02687
0.050266
-0.16956
-0.104
-0.25826
-0.06543
-0.1387
0.034842
-0.30068
-0.05771
0.073409
-0.32382
-0.00372
0.08498
-0.1387
-0.07314
-0.06542
-0.19269
-0.08856
0.023278
-0.11556
-0.18112
-0.07314
0.073415
-0.14641
-0.33924
0.054134
-0.00757
-0.03457
0.034852
-0.1734
-0.00757
-0.20811
-0.03071
-0.18111
-0.2621
0.096561
-0.05385
-0.03842
-0.25439
0.069566
-0.18497
-0.16183
-0.09626
-0.15026
-0.28524
-0.18882
-0.10783
-0.08469
-0.08084
0.046432
-0.08084
0.084998
-0.0307
-0.16953
-0.17339
-0.01141
-0.0037
0.027152
-0.08469
0.050293
0.077289
-0.13868
-0.05769
0.011729
0.038725
-0.13096
0.01173
-0.00755
-0.13096
-0.14253
-0.00369
-0.25437
-0.03455
0.085008
0.02716
-0.21195
-0.14638
0.112006
-0.14253
-0.1541
-0.19266
0.027163
0.000168
-0.11553
0.0773
-0.17723
-0.3932
-0.16181
-0.05382
-0.06925
-0.21965
-0.23508
-0.19651
0.096587
-0.07696
-0.16566
-0.01525
-0.17337
-0.02296
-0.1348
0.061881
-0.2235
0.177579
-0.08081
-0.12323
0.146728
-0.10009
0.023319
-0.16951
-0.16565
-0.0461
-0.21964
-0.14251
-0.2505
-0.15408
-0.26978
-0.14251
-0.07309
-0.02296
-0.21964
-0.05381
-0.24278
-0.08852
-0.06152
-0.20035
-0.10008
-0.24663
-0.38547
0.046468
-0.18878
-0.22735
-0.13865
-0.29291
-0.06923
-0.07308
-0.06151
-0.03837
-0.39318
0.12746
-0.17335
-0.26205
-0.30833
-0.04223
-0.09622
-0.14635
-0.16178
-0.0885
-0.1772
-0.30061
-0.15406
-0.37003
-0.13478
-0.02294
-0.00366
-0.07307
-0.13092
-0.21577
0.007915
-0.02679
-0.02294
0.023343
-0.13092
-0.11935
-0.24276
-0.04222
0.08505
-0.13863
-0.10006
-0.11163
-0.15791
-0.36231
-0.12706
0.000209
0.011779
-0.16562
-0.07692
0.054203
0.108195
-0.06535
0.139049
-0.2736
0.104341
-0.16562
-0.15791
-0.13091
-0.16947
-0.11934
0.11977
-0.47414
-0.11162
0.04264
-0.02292
-0.01906
-0.26588
-0.23889
-0.00364
-0.19261
-0.15019
0.023361
-0.33144
-0.11548
-0.25045
-0.12319
-0.32759
-0.16947
0.02722
-0.26588
-0.1309
-0.08462
-0.17332
-0.27359
-0.11547
0.150634
-0.23502
0.000228
-0.15403
0.019512
-0.02677
-0.40471
-0.11547
-0.06147
0.004088
-0.22345
-0.26973
-0.17331
0.254767
-0.08461
-0.01519
-0.21573
-0.16945
-0.12703
-0.10389
-0.0499
-0.11932
-0.31214
-0.21959
-0.17716
0.119793
-0.00362
0.027236
-0.1116
-0.00362
-0.07689
0.142935
0.058091
-0.29286
0.027239
-0.08074
-0.40855
-0.01518
-0.06917
-0.08846
-0.04218
0.150652
-0.28514
-0.02675
-0.02289
-0.01132
-0.10002
-0.18872
-0.24657
-0.21572
-0.04217
-0.01903
-0.12702
-0.31213
-0.18872
-0.22729
0.000253
-0.19643
-0.10773
-0.05759
-0.13473
-0.06145
-0.13087
-0.48567
-0.08459
0.023397
0.019541
-0.00745
0.019542
-0.17329
-0.24656
-0.04602
-0.0653
0.054253
-0.11544
-0.20414
0.058111
-0.16557
-0.03059
-0.08458
-0.22342
0.019548
-0.2157
-0.10386
-0.19256
-0.07301
-0.25427
-0.01516
-0.19642
-0.127
-0.05372
-0.29283
-0.3931
-0.08072
-0.16171
-0.16942
-0.10771
-0.11157
-0.10386
-0.00744
-0.18099
-0.20027
0.16225
-0.15785
-0.12699
-0.21184
-0.04986
-0.01901
-0.1617
-0.24654
-0.11542
-0.22726
-0.3391
0.092837
-0.28511
-0.06914
-0.25811
-0.16555
-0.32367
-0.00743
-0.15398
-0.12313
0.023423
-0.23497
-0.13855
-0.28896
-0.12698
-0.20797
-0.25425
-0.2581
-0.07684
-0.15783
-0.28124
-0.13469
-0.06142
0.058138
-0.10769
-0.2581
-0.15012
-0.09612
-0.30438
-0.20411
-0.20025
-0.25038
-0.2311
-0.19639
-0.26581
-0.23496
-0.17325
-0.07684
0.050432
-0.16168
-0.03056
-0.28895
-0.06912
-0.09612
-0.25424
-0.16168
0.0003
-0.16553
-0.05755
-0.05369
-0.02669
-0.36993
-0.0614
0.011873
0.023443
-0.29665
-0.16553
-0.05369
-0.15781
-0.01512
-0.06526
-0.11925
0.03116
-0.11925
0.196993
-0.18481
-0.10768
-0.07297
-0.21566
-0.14238
0.112151
-0.1848
-0.02668
-0.13467
-0.26579
-0.02283
-0.20409
-0.17709
-0.23879
0.035024
-0.13081
-0.04596
-0.13081
-0.06525
0.046596
-0.08838
-0.10767
-0.18094
0.019602
-0.28892
-0.17323
-0.01511
-0.05367
-0.01896
-0.0691
-0.11923
-0.07295
-0.26192
0.073599
-0.18094
-0.09223
-0.1038
-0.03438
0.089027
-0.11923
-0.19636
-0.14622
-0.13465
0.038894
-0.28506
-0.02281
-0.16165
-0.03052
-0.26577
-0.33519
-0.08837
-0.3969
-0.30048
-0.03823
-0.01509
-0.1925
-0.02281
-0.13079
-0.19635
-0.08837
-0.0768
-0.03823
-0.2272
-0.12693
-0.21177
-0.05751
-0.15778
-0.20792
0.019623
-0.01509
-0.07293
-0.20406
-0.04594
-0.10764
-0.04979
-0.09607
-0.1732
-0.18863
0.119898
-0.42002
-0.00351
-0.18863
0.13147
-0.12306
-0.11149
0.081336
-0.23105
0.243313
0.170038
-0.25804
-0.03436
-0.07293
-0.01893
-0.0305
-0.25804
-0.17319
-0.22333
0.031206
-0.11534
-0.25032
-0.08063
-0.28503
0.031208
-0.12691
-0.13077
-0.2696
0.004214
-0.1192
0.000358
-0.26575
-0.03821
-0.26189
-0.0922
-0.29274
-0.2696
-0.11919
-0.18861
-0.2426
-0.20018
-0.22718
0.127631
-0.16161
-0.0652
-0.0382
-0.07291
-0.16932
-0.23874
0.038933
-0.1269
-0.29273
0.042791
-0.08448
-0.18089
-0.04591
-0.07676
-0.11533
-0.19246
-0.2156
-0.14618
-0.04976
-0.21174
-0.36986
-0.16546
-0.28116
-0.12689
-0.33129
-0.02276
-0.22331
0.027372
-0.05362
-0.30044
-0.06518
-0.21945
-0.25416
-0.13074
-0.17702
-0.24644
-0.10375
0.011951
-0.17702
-0.08446
-0.18859
-0.06518
-0.20787
-0.33514
-0.09603
-0.04975
-0.35056
-0.01504
-0.28886
-0.05361
-0.43926
-0.285
-0.04203
-0.13074
-0.48554
-0.22715
0.00039
-0.20015
-0.03818
-0.07674
-0.14616
-0.0806
-0.11916
-0.0806
-0.17701
-0.13459
-0.18087
-0.00346
-0.14616
-0.15001
-0.07674
-0.05745
-0.03817
-0.23871
-0.09987
-0.09602
-0.41226
-0.07288
-0.00731
-0.16543
-0.28499
-0.16158
-0.41611
-0.204
-0.28113
-0.05745
-0.15386
-0.4431
-0.49709
-0.02274
-0.30812
-0.19242
-0.15386
-0.16157
-0.28112
-0.27341
-0.11143
-0.13843
-0.24641
-0.07672
-0.32354
0.089112
-0.23098
-0.04201
-0.2387
-0.19242
-0.09986
-0.2734
-0.15385
-0.07672
-0.26183
-0.25026
-0.23484
-0.19241
-0.25026
-0.04586
-0.02658
-0.18084
-0.13842
-0.05743
0.015845
-0.1307
-0.13842
-0.20012
-0.33125
-0.16156
-0.18855
-0.1577
-0.37367
0.100694
-0.21555
-0.20397
0.015851
-0.36595
-0.1924
-0.15384
-0.20397
-0.15384
0.081415
-0.31967
-0.09213
-0.18083
-0.17312
-0.09213
-0.14226
-0.12684
-0.18854
-0.29267
-0.05356
-0.16154
-0.17697
-0.10369
-0.03042
-0.36208
-0.20396
-0.12683
-0.25024
-0.08441
-0.30038
-0.17311
-0.16925
-0.18853
-0.30038
-0.30809
-0.13068
-0.25024
-0.18082
-0.08055
-0.29266
0.162418
0.10457
-0.43921
-0.01113
-0.28494
-0.18467
-0.3158
-0.33893
-0.16539
-0.29651
-0.21552
-0.2001
-0.65517
-0.12682
-0.10754
-0.34664
-0.31579
-0.17695
-0.09982
-0.07283
-0.17695
-0.21166
-0.14996
-0.28494
-0.17695
-0.13453
-0.18852
-0.24637
-0.17695
-0.07282
0.069874
-0.0304
0.000456
-0.19237
-0.26179
0.066019
-0.09596
-0.04196
-0.20008
-0.30807
0.019743
-0.12681
0.123871
-0.23093
-0.31963
0.108446
0.023602
-0.17308
-0.05739
-0.02268
-0.09981
-0.08438
-0.04196
-0.15765
0.023606
-0.24635
-0.35434
0.012037
-0.28492
0.116166
-0.23478
-0.01881
-0.01496
-0.08437
-0.3042
-0.34276
-0.00724
-0.1268
-0.18079
-0.34662
-0.20393
-0.14222
0.127742
-0.03423
-0.17307
-0.23478
-0.00724
-0.23092
-0.17307
-0.4276
-0.01881
-0.14222
0.081467
-0.23092
0.120034
0.054473
-0.03809
-0.0458
-0.06894
0.050618
0.181742
-0.2232
0.108468
-0.14607
-0.05736
-0.08436
0.000486
-0.03422
-0.13064
-0.06122
-0.06122
-0.21162
-0.05736
-0.00722
-0.06893
0.027486
-0.08436
-0.21548
0.008204
-0.13449
-0.23862
0.077624
-0.11135
-0.00722
0.019777
-0.1152
-0.09978
-0.04578
-0.25404
-0.33888
-0.07278
-0.15762
0.012067
-0.18462
-0.12291
-0.13063
-0.13448
-0.09977
-0.03807
-0.29646
-0.06506
-0.02264
-0.16147
-0.04192
-0.02649
0.089205
0.108488
-0.03806
-0.0882
-0.08048
0.10849
-0.15761
-0.11519
-0.1499
0.089209
-0.05348
-0.17304
-0.17689
-0.00335
-0.11904
0.127777
-0.11519
-0.20003
0.0815
-0.07662
0.058361
0.000513
-0.16532
0.108498
-0.13061
-0.03419
-0.13061
-0.24245
-0.24631
-0.11904
-0.07661
-0.04576
-0.05347
-0.19617
-0.1576
-0.04576
-0.06504
-0.0419
-0.1576
-0.14603
0.085366
-0.08047
-0.21545
-0.02262
-0.1306
-0.07661
-0.20002
0.077656
-0.19616
0.216494
-0.40442
-0.11131
-0.09589
0.093086
-0.30414
0.07766
-0.22701
-0.03804
-0.14602
0.089232
-0.06889
0.06995
-0.08431
-0.0496
-0.09974
-0.1653
-0.12288
-0.06503
0.22036
-0.18458
-0.15373
-0.15373
-0.32727
0.147087
-0.06117
0.100809
-0.14216
0.046818
-0.14987
-0.01874
-0.01874
-0.21543
-0.14987
-0.16915
0.143235
-0.05345
0.035252
-0.37355
-0.01488
-0.00717
-0.04959
-0.23085
-0.11515
0.008259
-0.09587
-0.22314
-0.0573
-0.19228
0.008261
-0.18071
-0.2347
-0.03802
-0.07273
-0.3234
-0.06115
-0.24241
-0.00716
-0.33111
-0.08429
-0.11129
-0.14214
-0.34654
-0.119
-0.31568
-0.13443
-0.10357
-0.09971
-0.18842
-0.04958
-0.24626
0.058407
-0.08429
-0.14599
-0.2694
-0.20384
-0.10742
-0.14985
0.089263
-0.28097
-0.19227
-0.13442
-0.26168
-0.26554
-0.09971
-0.27711
-0.31182
-0.43137
0.031419
-0.24626
-0.011
-0.25397
-0.13056
0.274386
-0.10742
-0.21926
-0.04185
-0.27325
-0.12284
-0.19997
-0.08042
0.004429
-0.21154
-0.16526
-0.13441
-0.12284
-0.08427
-0.11127
-0.02642
-0.24239
-0.24625
-0.21539
-0.09969
-0.01099
-0.10741
-0.14597
-0.23467
-0.09969
-0.20768
-0.14211
-0.23467
-0.16525
-0.04955
-0.14597
-0.09583
-0.20767
-0.35037
-0.33494
0.016011
-0.30023
-0.11511
-0.09197
-0.09197
-0.09197
-0.16139
-0.02255
-0.22309
-0.1961
-0.2848
-0.19224
-0.21538
-0.17296
-0.21152
-0.40821
-0.24237
-0.26937
-0.11896
-0.08039
-0.1421
-0.00326
0.070013
-0.21537
-0.06882
0.016022
-0.22309
-0.13053
-0.19609
-0.21151
0.023738
-0.06111
-0.08039
0.0006
-0.31178
-0.1151
-0.12667
-0.2038
-0.15366
-0.03025
-0.11124
-0.18837
-0.01097
-0.22308
-0.04567
-0.01097
-0.14209
-0.10352
-0.14594
-0.0341
-0.3272
-0.04953
0.035318
0.062314
0.085454
-0.13437
-0.08809
-0.09966
-0.22693
0.004468
-0.25007
-0.35419
-0.37348
-0.26935
-0.23464
0.008327
-0.41975
-0.11894
-0.33105
-0.32334
-0.16907
-0.29634
-0.17679
-0.26163
-0.04952
0.073894
-0.29248
-0.25006
-0.41203
-0.16521
-0.30019
-0.18449
-0.16521
-0.11508
-0.09194
-0.22692
-0.10736
-0.14593
-0.06108
-0.27319
0.089327
-0.35032
-0.06108
-0.12664
-0.45445
-0.23077
-0.06493
-0.29247
-0.34646
-0.29633
-0.18063
-0.12278
-0.11121
-0.1652
0.039198
0.023772
-0.06879
-0.11506
-0.18834
-0.12278
-0.09192
-0.38502
0.073911
-0.28861
-0.08035
-0.16134
-0.12277
0.174184
-0.15748
-0.29632
-0.23461
-0.2539
-0.40044
-0.20376
-0.05335
-0.03792
-0.16905
-0.33488
-0.27703
-0.19604
-0.18062
-0.28089
-0.14976
-0.18833
-0.36959
-0.31559
-0.06877
-0.19604
-0.13433
-0.11119
-0.30017
-0.30016
-0.1729
-0.3233
-0.29245
-0.15361
-0.22303
-0.23074
-0.12276
-0.2076
0.00451
-0.33487
-0.30402
-0.23845
-0.08033
-0.37343
-0.0919
0.097071
-0.22303
0.058506
-0.14589
-0.36186
-0.15361
-0.18446
-0.26545
0.01223
-0.41971
-0.16132
-0.17674
-0.22688
-0.17674
-0.13817
-0.11118
-0.18831
-0.17674
-0.19217
-0.19216
-0.17674
-0.49683
-0.00705
-0.02247
-0.20373
-0.48526
-0.08803
-0.19216
-0.21144
-0.22687
-0.16902
-0.40427
-0.31557
-0.08032
-0.14202
0.027669
-0.29628
-0.27314
-0.0109
-0.24229
-0.13431
-0.26929
-0.304
-0.08031
-0.33485
-0.30399
-0.28471
-0.18058
-0.39269
-0.06488
-0.14973
-0.14201
-0.09188
-0.20758
-0.1613
0.046961
-0.21914
-0.17286
-0.23457
-0.26928
-0.02631
-0.23071
-0.26928
-0.09573
-0.2847
-0.12658
-0.14972
-0.23071
-0.20371
-0.196
-0.2577
-0.32326
-0.33869
-0.20757
-0.20757
-0.07644
-0.31169
-0.2847
-0.40811
-0.14971
-0.16514
-0.00316
-0.19599
-0.21913
-0.38496
-0.34254
-0.30783
-0.38882
-0.04944
-0.43124
-0.06872
-0.37339
-0.30783
-0.50066
-0.3194
-0.32325
-0.16128
-0.20756
-0.30397
-0.11114
-0.31939
-0.31939
-0.45437
-0.2654
-0.4968
-0.08414
-0.43509
-0.24997
-0.30782
-0.20369
-0.23455
-0.39652
-0.42352
-0.22683
-0.48137
-0.26925
-0.14198
-0.16898
-0.09956
-0.22683
-0.33867
-0.34638
-0.40809
-0.39652
-0.1227
-0.28853
-0.28082
-0.22682
-0.19983
-0.33481
-0.1844
-0.29238
-0.26924
-0.06485
-0.34638
-0.27696
-0.06484
-0.28081
-0.33866
-0.40037
-0.22296
-0.1574
-0.29624
-0.35023
-0.31552
-0.13811
-0.14583
-0.2461
-0.38879
-0.09569
-0.26152
-0.08026
-0.35408
-0.05327
-0.18439
-0.22681
-0.18053
-0.23452
-0.11111
-0.21138
-0.19596
-0.23838
-0.45049
-0.17282
-0.44663
-0.28851
-0.32708
-0.31165
-0.3695
-0.30394
-0.23837
-0.18053
-0.52376
-0.49676
-0.40421
-0.19595
-0.27694
-0.0494
-0.1111
-0.31936
-0.30393
-0.44663
-0.22294
-0.14581
-0.29622
-0.23837
0.008455
-0.25765
-0.06096
-0.10339
-0.20366
-0.41191
-0.22294
-0.29621
-0.18823
0.016172
-0.21908
-0.21137
-0.33478
-0.25379
-0.29235
-0.06867
-0.27693
-0.16508
-0.43505
-0.19594
-0.33863
-0.25378
-0.31935
-0.31163
-0.38105
-0.01853
-0.3232
-0.16508
-0.07638
-0.08795
-0.27692
-0.30006
-0.08795
-0.10723
-0.11494
-0.33477
-0.14579
-0.24606
0.104887
-0.46203
-0.01852
-0.16507
-0.18821
-0.01467
-0.24992
-0.19207
-0.37718
-0.32319
-0.14579
-0.26148
-0.00695
-0.26534
-0.14579
-0.01852
-0.32319
-0.48516
-0.18435
-0.24991
-0.14193
-0.26534
-0.14964
-0.20749
-0.13421
-0.13421
-0.21906
-0.16121
-0.25762
-0.3039
-0.21905
-0.22677
-0.15349
-0.30775
-0.14963
-0.05322
-0.21519
-0.31161
-0.35403
-0.18048
-0.23062
-0.1612
-0.17277
-0.23062
-0.1342
-0.37331
-0.39645
-0.13034
-0.33474
-0.20747
-0.19976
-0.24218
-0.39259
-0.18433
-0.25761
-0.26146
-0.31546
-0.15734
-0.41573
-0.04164
-0.65483
-0.18047
-0.33088
-0.33088
-0.34245
-0.31931
-0.28846
-0.14576
-0.24218
-0.31545
-0.2846
-0.35787
-0.35401
-0.26917
-0.08791
-0.42343
-0.22289
-0.42729
-0.33473
-0.32316
-0.39643
-0.29231
-0.408
-0.35787
-0.38101
-0.19589
-0.53912
-0.28459
-0.26531
-0.2036
0.039366
-0.12647
-0.24216
-0.28073
-0.21131
-0.16117
-0.32701
-0.11104
-0.22674
-0.19203
-0.24602
-0.01848
-0.09561
-0.36943
0.000807
-0.06476
-0.17274
-0.26915
-0.32315
-0.01076
-0.30772
-0.09561
-0.24987
-0.17274
-0.10332
-0.18431
-0.00304
-0.30772
-0.19587
-0.08018
-0.25758
-0.13802
-0.16888
-0.12645
-0.15345
-0.23829
-0.24215
-0.16502
-0.09174
-0.11488
-0.03775
-0.1573
-0.28457
-0.31156
-0.28842
-0.16887
-0.06474
-0.28071
-0.32699
-0.1573
-0.19972
-0.28456
-0.32699
-0.23443
-0.19972
-0.17272
-0.25371
-0.34627
-0.06088
-0.22671
-0.35012
-0.24599
-0.39254
-0.20357
-0.16886
-0.41183
-0.40026
-0.15343
-0.23442
-0.12258
-0.40025
-0.24985
-0.21514
-0.33083
-0.2537
-0.31541
-0.30384
-0.06087
-0.05701
-0.41568
-0.49666
-0.27684
-0.30383
-0.2267
-0.2267
-0.23441
-0.111
0.020123
-0.18042
-0.21899
-0.12643
-0.29226
-0.20356
-0.20741
-0.25755
-0.10328
-0.31154
-0.43881
-0.4658
-0.07629
-0.16884
-0.057
-0.33082
-0.14956
-0.31925
-0.40409
-0.16884
-0.03386
-0.30382
-0.19198
-0.2614
-0.28068
-0.36553
-0.24983
-0.56607
-0.07628
-0.26525
-0.12641
-0.003
-0.21511
-0.19197
-0.27682
-0.25368
-0.09942
-0.11484
-0.21897
-0.22668
-0.18426
-0.42337
-0.26525
-0.29224
-0.21511
-0.3578
-0.23053
-0.16112
-0.40022
-0.28838
-0.23825
-0.3578
-0.1534
-0.40408
-0.15726
-0.46578
-0.09555
-0.04927
-0.0647
-0.26524
-0.29609
-0.3578
-0.11869
-0.35779
-0.21124
-0.30766
-0.16111
-0.1264
-0.39636
-0.19967
-0.22281
-0.01841
-0.18424
0.0163
-0.24595
-0.24209
-0.29994
-0.25366
-0.39635
-0.17653
-0.16496
-0.01455
-0.19967
-0.02612
-0.14567
-0.05697
-0.30379
-0.3385
-0.25366
-0.14953
-0.02226
-0.35778
-0.08396
-0.19195
-0.29993
-0.15338
-0.1341
-0.36935
-0.29222
-0.35392
-0.25365
-0.11867
-0.43105
-0.30764
-0.3115
-0.21894
-0.3732
-0.19965
-0.18037
-0.21508
-0.03382
-0.13409
-0.20737
-0.32692
-0.09938
-0.16108
-0.10709
-0.28835
-0.31149
-0.04153
-0.12637
-0.21893
-0.32691
-0.17265
-0.09166
-0.12637
0.016324
-0.27678
-0.24978
-0.25364
-0.23821
-0.09166
-0.03381
-0.2922
-0.29606
-0.21121
-0.33462
-0.06852
-0.01838
-0.06852
-0.09165
-0.04537
-0.04537
-0.38475
0.051042
-0.19964
-0.3809
-0.36547
-0.16878
-0.20349
-0.27677
-0.16492
-0.04151
-0.02609
-0.28448
0.016338
-0.30762
-0.33076
-0.15335
-0.02223
-0.27676
-0.3886
0.024054
-0.09164
-0.10707
-0.43102
-0.26519
-0.25362
-0.13021
-0.05308
-0.22662
-0.2729
-0.22662
-0.38088
-0.07621
-0.09935
-0.25747
-0.13406
-0.11478
0.186039
-0.45801
-0.31532
-0.09549
-0.11092
-0.23433
-0.09163
-0.38859
-0.29989
-0.50043
-0.2459
-0.16491
-0.2806
-0.26518
[truncated: 58,001 more rows]

## Sheet: Fig.7h
dF/F0
0
0.09
0.07
0.09
0.09
0.01
0.07
0.09
0.1
0.05
0.04
0.06
0.02
0.08
0.04
0.07
0.02
0.06
0.16
0.04
0.08
0.08
0.08
0.02
0.04
-0.01
0.1
0.05
0.02
0.04
0.06
0.06
0.06
0.03
0.03
0.03
-0.02
0
0.05
0.04
0
0.02
-0.04
0.02
0.04
-0.02
-0.03
-0.01
-0.07
-0.02
-0.04
-0.11
0
-0.02
-0.03
-0.12
-0.07
0.01
-0.07
-0.16
-0.05
-0.17
-0.07
-0.11
-0.13
-0.11
-0.14
-0.17
-0.13
-0.03
-0.12
-0.09
-0.17
-0.12
-0.17
-0.14
-0.09
-0.14
-0.16
-0.12
-0.17
-0.16
-0.08
-0.1
-0.12
-0.15
-0.2
-0.17
-0.16
-0.21
-0.17
-0.18
-0.2
-0.2
-0.18
-0.16
-0.21
-0.18
-0.13
-0.13
-0.1
-0.13
-0.11
-0.09
-0.11
-0.09
-0.15
-0.11
-0.1
-0.14
-0.09
-0.11
-0.12
-0.16
-0.08
-0.14
-0.15
-0.1
-0.15
-0.19
-0.11
-0.07
-0.13
-0.1
-0.06
-0.1
-0.13
-0.09
-0.09
-0.11
-0.14
-0.17
-0.19
-0.1
-0.17
-0.19
-0.13
-0.13
-0.16
-0.2
-0.14
-0.11
-0.18
-0.2
-0.21
-0.25
-0.23
-0.22
-0.26
-0.24
-0.23
-0.25
-0.28
-0.23
-0.26
-0.26
-0.3
-0.27
-0.29
-0.24
-0.32
-0.28
-0.28
-0.25
-0.29
-0.21
-0.32
-0.25
-0.32
-0.36
-0.26
-0.35
-0.32
-0.37
-0.33
-0.32
-0.34
-0.36
-0.34
-0.34
-0.34
-0.35
-0.3
-0.36
-0.32
-0.29
-0.33
-0.33
-0.31
-0.38
-0.36
-0.29
-0.31
-0.26
-0.3
-0.24
-0.26
-0.34
-0.36
-0.28
-0.24
-0.26
-0.31
-0.27
-0.3
-0.25
-0.27
-0.29
-0.3
-0.27
-0.32
-0.26
-0.32
-0.37
-0.28
-0.29
-0.31
-0.31
-0.38
-0.33
-0.32
-0.32
-0.31
-0.32
-0.33
-0.27
-0.38
-0.33
-0.36
-0.43
-0.4
-0.34
-0.4
-0.34
-0.29
-0.43
-0.42
-0.34
-0.4
-0.37
-0.39
-0.39
-0.37
-0.38
-0.45
-0.4
-0.35
-0.38
-0.4
-0.31
-0.33
-0.39
-0.4
-0.41
-0.39
-0.37
-0.45
-0.39
-0.41
-0.39
-0.44
-0.4
-0.4
-0.44
-0.4
-0.43
-0.44
-0.42
-0.45
-0.43
-0.46
-0.39
-0.48
-0.4
-0.41
-0.43
-0.36
-0.41
-0.47
-0.41
-0.36
-0.38
-0.42
-0.37
-0.35
-0.4
-0.44
-0.36
-0.38
-0.33
-0.35
-0.39
-0.34
-0.32
-0.3
-0.32
-0.37
-0.41
-0.37
-0.31
-0.29
-0.35
-0.25
-0.3
-0.28
-0.34
-0.36
-0.37
-0.31
-0.36
-0.38
-0.35
-0.34
-0.3
-0.28
-0.31
-0.36
-0.37
-0.35
-0.31
-0.34
-0.34
-0.42
-0.37
-0.39
-0.36
-0.32
-0.26
-0.35
-0.29
-0.34
-0.41
-0.31
-0.34
-0.36
-0.22
-0.32
-0.39
-0.36
-0.28
-0.27
-0.33
-0.31
-0.33
-0.28
-0.3
-0.28
-0.25
-0.3
-0.3
-0.25
-0.22
-0.22
-0.25
-0.24
-0.33
-0.28
-0.24
-0.23
-0.19
-0.29
-0.26
-0.25
-0.19
-0.21
-0.23
-0.23
-0.18
-0.22
-0.2
-0.2
-0.2
-0.2
-0.19
-0.19
-0.16
-0.12
-0.25
-0.15
-0.1
-0.16
-0.1
-0.13
-0.14
-0.12
-0.05
-0.15
-0.18
-0.07
-0.13
-0.14
-0.16
-0.08
-0.17
-0.15
-0.14
-0.12
-0.13
-0.14
-0.03
-0.17
-0.09
-0.08
-0.16
-0.16
-0.09
-0.06
-0.11
-0.11
-0.11
-0.04
-0.08
-0.11
-0.05
-0.15
-0.1
-0.12
-0.1
-0.03
-0.15
-0.05
-0.13
-0.02
-0.11
-0.07
-0.12
-0.11
-0.09
-0.13
-0.05
-0.1
0
0
-0.03
-0.03
-0.01
0.02
-0.06
-0.03
0.05
-0.04
-0.06
-0.03
-0.01
-0.08
-0.1
-0.05
0.05
-0.01
-0.02
-0.1
-0.03
0.01
0.04
-0.03
0.04
0
0.1
0
0
-0.06
0.04
-0.01
0.04
0.1
-0.01
-0.01
0.05
-0.02
-0.03
0.09
0.01
0.01
-0.01
-0.04
-0.05
0.1
0.06
-0.02
0.04
0
0.08
0.05
0.03
-0.03
0.04
0.03
0.07
0.05
0.05
0.08
0.02
0.04
-0.01
-0.01
0.04
0.05
0.07
0.09
-0.01
0.04
0.03
0.05
-0.02
0.03
0.03
0.1
0.08
-0.02
0.1
0.1
0.01
0.04
0.02
0.1
0.07
0.11
0.07
0.11
0.05
0.07
0.05
0.01
0.06
0.13
0.13
0.15
0.1
0.12
0.11
0.07
0.15
0.09
0.08
0.14
0.15
0.13
0.15
0.13
0.03
0.17
0.11
0.14
0.1
0.11
0.18
0.14
0.12
0.12
0.14
0.07
0.1
0.04
0.09
0.17
0.11
0.15
0.19
0.12
0.18
0.19
0.08
0.17
0.12
0.12
0.16
0.13
0.12
0.12
0.09
0.09
0.09
0.15
0.16
0.03
0.07
0.13
0.09
0.04
0.12
0.02
0.1
0.11
0.16
0.09
0.13
0.12
0.09
0.1
0.2
0.06
0.11
0.12
0.07
0.07
0.17
0.14
0.18
0.13
0.21
0.14
0.15
0.12
0.17
0.21
0.23
0.15
0.24
0.19
0.18
0.23
0.26
0.24
0.2
0.19
0.19
0.14
0.18
0.24
0.23
0.21
0.27
0.27
0.24
0.23
0.16
0.24
0.22
0.21
0.28
0.21
0.21
0.22
0.28
0.24
0.22
0.18
0.17
0.23
0.23
0.2
0.14
0.15
0.25
0.12
0.19
0.15
0.16
0.14
0.16
0.14
0.18
0.09
0.14
0.06
0.17
0.13
0.09
0.11
0.07
0.1
-0.01
0.1
0.09
0.09
0
0.12
0.03
0.05
0.02
0.03
0
0.07
0.13
0.08
0.02
0.01
0.01
0.02
0.06
0
0
-0.03
-0.01
-0.01
0.01
0.02
0.03
0.03
-0.04
0.01
-0.06
-0.06
-0.06
-0.03
-0.03
-0.08
0.05
0
-0.03
-0.05
-0.02
-0.07
-0.03
-0.01
-0.04
0.01
-0.08
-0.03
-0.05
-0.05
-0.05
-0.13
-0.01
-0.07
-0.07
-0.04
-0.06
-0.07
-0.05
-0.04
-0.02
-0.02
-0.09
-0.11
-0.09
-0.06
-0.04
-0.08
-0.02
-0.03
-0.08
-0.11
-0.09
-0.02
-0.11
-0.12
-0.09
-0.17
-0.07
-0.15
-0.11
-0.13
-0.13
-0.19
-0.15
-0.14
-0.02
-0.22
-0.15
-0.16
-0.18
-0.21
-0.23
-0.17
-0.16
-0.28
-0.26
-0.18
-0.15
-0.22
-0.14
-0.13
-0.18
-0.24
-0.17
-0.15
-0.21
-0.24
-0.2
-0.17
-0.2
-0.19
-0.18
-0.3
-0.26
-0.23
-0.25
-0.24
-0.2
-0.21
-0.14
-0.2
-0.13
-0.21
-0.23
-0.2
-0.18
-0.23
-0.21
-0.16
-0.21
-0.18
-0.25
-0.18
-0.24
-0.24
-0.26
-0.21
-0.25
-0.18
-0.18
-0.26
-0.29
-0.3
-0.24
-0.21
-0.18
-0.18
-0.28
-0.26
-0.28
-0.23
-0.24
-0.32
-0.31
-0.27
-0.29
-0.27
-0.3
-0.29
-0.3
-0.35
-0.35
-0.33
-0.35
-0.28
-0.29
-0.38
-0.36
-0.31
-0.31
-0.39
-0.37
-0.4
-0.35
-0.29
-0.42
-0.35
-0.32
-0.39
-0.39
-0.31
-0.34
-0.39
-0.39
-0.35
-0.43
-0.34
-0.39
-0.4
-0.38
-0.37
-0.37
-0.42
-0.39
-0.47
-0.46
-0.39
-0.37
-0.48
-0.42
-0.43
-0.43
-0.45
-0.47
-0.42
-0.49
-0.41
-0.43
-0.48
-0.48
-0.43
-0.45
-0.42
-0.5
-0.47
-0.51
-0.38
-0.46
-0.47
-0.47
-0.44
-0.3
-0.38
-0.39
-0.41
-0.4
-0.39
-0.37
-0.45
-0.48
-0.4
-0.36
-0.36
-0.39
-0.45
-0.36
-0.37
-0.38
-0.42
-0.38
-0.37
-0.35
-0.45
-0.39
-0.44
-0.38
-0.41
-0.39
-0.44
-0.39
-0.43
-0.42
-0.41
-0.47
-0.35
-0.48
-0.41
-0.46
-0.41
-0.4
-0.44
-0.39
-0.42
-0.35
-0.45
-0.4
-0.35
-0.48
-0.44
-0.43
-0.37
-0.41
-0.34
-0.41
-0.37
-0.43
-0.35
-0.4
-0.39
-0.41
-0.37
-0.39
-0.32
-0.42
-0.43
-0.38
-0.41
-0.39
-0.44
-0.41
-0.42
-0.44
-0.43
-0.43
-0.39
-0.41
-0.42
-0.41
-0.39
-0.43
-0.38
-0.38
-0.41
-0.39
-0.36
-0.37
-0.32
-0.37
-0.41
-0.38
-0.28
-0.35
-0.35
-0.37
-0.36
-0.35
-0.4
-0.34
-0.32
-0.34
-0.33
-0.3
-0.42
-0.35
-0.38
-0.33
-0.34
-0.38
-0.31
-0.31
-0.31
-0.33
-0.31
-0.35
-0.26
-0.31
-0.31
-0.35
-0.34
-0.31
-0.32
-0.36
-0.38
-0.34
-0.38
-0.4
-0.37
-0.3
-0.38
-0.3
-0.36
-0.44
-0.35
-0.38
-0.32
-0.38
-0.41
-0.36
-0.42
-0.36
-0.39
-0.39
-0.45
-0.42
-0.47
-0.46
-0.38
-0.39
-0.43
-0.36
-0.42
-0.39
-0.43
-0.39
-0.42
-0.38
-0.42
-0.44
-0.46
-0.33
-0.43
-0.45
-0.46
-0.49
-0.49
-0.38
-0.43
-0.4
-0.38
-0.4
-0.38
-0.45
-0.4
-0.43
-0.39
-0.4
-0.42
-0.34
-0.35
-0.37
-0.46
-0.35
-0.48
-0.45
-0.43
-0.35
-0.46
-0.43
-0.4
-0.39
-0.36
-0.4
-0.45
-0.45
-0.45
-0.45
-0.44
-0.49
-0.46
-0.4
-0.41
-0.46
-0.43
-0.49
-0.47
-0.52
-0.46
-0.44
-0.46
-0.49
-0.53
-0.57
-0.57
-0.57
-0.54
-0.54
-0.57
-0.52
-0.56
-0.59
-0.56
-0.57
-0.61
-0.59
-0.58
-0.6
-0.58
-0.63
-0.61
-0.55
-0.58
-0.64
-0.63
-0.63
-0.59
-0.67
-0.61
-0.63
-0.61
-0.64
-0.59
-0.58
-0.65
-0.58
-0.6
-0.56
-0.56
-0.56
-0.57
-0.57
-0.58
-0.61
-0.55
-0.57
-0.53
-0.49
-0.66
-0.6
-0.56
-0.64
-0.65
-0.62
-0.57
-0.61
-0.57
-0.58
-0.62
-0.64
-0.64
-0.68
-0.65
-0.59
-0.66
-0.63
-0.59
-0.68
-0.62
-0.66
-0.64
-0.62
-0.6
-0.55
-0.68
-0.65
-0.64
-0.63
-0.65
-0.61
-0.59
-0.6
-0.66
-0.71
-0.65
-0.71
-0.65
-0.68
-0.69
-0.76
-0.75
-0.73
-0.7
-0.72
-0.76
-0.7
-0.74
-0.82
-0.73
-0.69
-0.7
-0.73
-0.78
-0.74
-0.7
-0.67
-0.75
-0.73
-0.82
-0.7
-0.74
-0.74
-0.72
-0.75
-0.77
-0.76
-0.7
-0.73
-0.75
-0.7
-0.76
-0.75
-0.69
-0.74
-0.73
-0.75
-0.69
-0.68
-0.76
-0.7
-0.75
-0.68
-0.7
-0.74
-0.72
-0.8
-0.66
-0.74
-0.72
-0.68
-0.69
-0.71
-0.78
-0.7
-0.67
-0.69
-0.67
-0.69
-0.72
-0.72
-0.73
-0.72
-0.71
-0.64
-0.66
-0.72
-0.68
-0.76
-0.68
-0.78
-0.73
-0.7
-0.68
-0.74
-0.69
-0.81
-0.7
-0.87
-0.73
-0.8
-0.75
-0.83
-0.81
-0.87
-0.84
-0.82
-0.76
-0.84
-0.77
-0.78
-0.84
-0.8
-0.84
-0.76
-0.83
-0.8
-0.87
-0.85
-0.8
-0.77
-0.9
-0.82
-0.87
-0.82
-0.84
-0.83
-0.89
-0.77
-0.87
-0.86
-0.83
-0.88
-0.84
-0.84
-0.82
-0.85
-0.81
-0.79
-0.82
-0.84
-0.83
-0.84
-0.82
-0.88
-0.84
-0.8
-0.8
-0.76
-0.81
-0.82
-0.83
-0.77
-0.76
-0.78
-0.72
-0.8
-0.72
-0.78
-0.75
-0.73
-0.74
-0.72
-0.72
-0.77
-0.77
-0.77
-0.8
-0.78
-0.73
-0.78
-0.76
-0.79
-0.73
-0.81
-0.75
-0.78
-0.78
-0.76
-0.72
-0.81
-0.84
-0.8
-0.77
-0.78
-0.83
-0.79
-0.81
-0.85
-0.76
-0.8
-0.87
-0.8
-0.84
-0.83
-0.87
-0.85
-0.9
-0.89
-0.86
-0.87
-0.9
-0.93
-0.85
-0.86
-0.83
-0.91
-0.86
-0.86
-0.89
-0.9
-0.9
-0.89
-0.88
-0.88
-0.92
-0.91
-0.88
-0.83
-0.86
-0.89
-0.86
-0.88
-0.84
-0.83
-0.75
-0.87
-0.87
-0.83
-0.86
-0.9
-0.85
-0.84
-0.8
-0.78
-0.81
-0.84
-0.84
-0.84
-0.85
-0.8
-0.82
-0.81
-0.81
-0.82
-0.81
-0.84
-0.82
-0.8
-0.8
-0.79
-0.8
-0.77
-0.81
-0.76
-0.77
-0.82
-0.81
-0.8
-0.78
-0.86
-0.83
-0.76
-0.79
-0.76
-0.77
-0.77
-0.78
-0.75
-0.8
-0.8
-0.79
-0.75
-0.83
-0.83
-0.77
-0.75
-0.86
-0.89
-0.83
-0.88
-0.86
-0.83
-0.83
-0.87
-0.89
-0.81
-0.92
-0.81
-0.92
-0.92
-0.84
-0.85
-0.8
-0.87
-0.91
-0.91
-0.89
-0.92
-0.89
-0.88
-0.87
-0.88
-0.89
-0.9
-0.9
-0.86
-0.85
-0.87
-0.89
-0.84
-0.86
-0.88
-0.88
-0.78
-0.84
-0.83
-0.84
-0.8
-0.83
-0.9
-0.85
-0.87
-0.88
-0.84
-0.91
-0.79
-0.85
-0.86
-0.84
-0.89
-0.87
-0.9
-0.9
-0.83
-0.83
-0.87
-0.89
-0.86
-0.83
-0.86
-0.86
-0.79
-0.81
-0.81
-0.8
-0.89
-0.88
-0.9
-0.81
-0.79
-0.89
-0.85
-0.87
-0.87
-0.9
-0.86
-0.9
-0.93
-0.82
-0.86
-0.86
-0.83
-0.93
-0.81
-0.88
-0.84
-0.88
-0.88
-0.9
-0.9
-0.92
-0.9
-0.94
-0.87
-0.89
-0.93
-0.87
-0.89
-0.97
-0.92
-0.99
-0.9
-0.9
-0.93
-1.01
-0.96
-1
-0.94
-0.95
-0.99
-0.97
-0.92
-1.01
-0.98
-0.97
-0.93
-1.01
-1.06
-1.02
-1
-1.01
-1.03
-0.95
-0.95
-1.03
-1.07
-0.98
-0.99
-0.99
-0.96
-1.04
-1.02
-0.98
-1.06
-1.01
-1.02
-1.02
-0.99
-0.98
-1.03
-1.02
-0.98
-0.94
-0.98
-0.97
-0.99
-0.96
-1.01
-0.99
-1.06
-1.01
-1.02
-0.95
-1.05
-0.99
-1.01
-1.02
-1.08
-0.99
-1.02
-0.97
-1.03
-0.99
-0.97
-0.96
-0.97
-0.98
-1.08
-0.99
-1.06
-0.99
-1
-1.06
-1.03
-1
-0.94
-0.96
-1.02
-1.04
-1
-0.99
-1.07
-1.06
-1.08
-1.07
-1.04
-1.07
-1.09
-1.03
-1.03
-1
-1.03
-1.06
-1.06
-1
-1.04
-1.05
-1.08
-1
-1.07
-1.04
-1.04
-1.04
-1.06
-1.04
-1.07
-0.98
-1.07
-1.03
-1.04
-1.06
-1.08
-1.13
-1.14
-1.07
-1.02
-1.1
-1.09
-1.12
-1.07
-1.07
-1.09
-0.97
-1.07
-1.06
-1.14
-1.08
-1.03
-1.08
-1.11
-1.14
-1.16
-1.12
-1.08
-1.07
-1.04
-1.08
-1.13
-1.13
-1.1
-1.08
-1.06
-1.11
-1.09
-1.07
-1.03
-1.07
-1.09
-1.1
-1.1
-1.1
-0.99
-1.15
-1.08
-1
-1.11
-1.14
-1.12
-1
-1.09
-1.07
-1.07
-1.09
-1.17
-0.99
-1.08
-1.11
-1.07
-1.05
-1.07
-1.16
-1.14
-1.09
-1.13
-1.14
-1.19
-1.16
-1.16
-1.15
-1.15
-1.21
-1.19
-1.15
-1.09
-1.14
-1.17
-1.17
-1.13
-1.18
-1.22
-1.17
-1.17
-1.19
-1.1
-1.16
-1.09
-1.1
-1.17
-1.08
-1.21
-1.23
-1.2
-1.19
-1.18
-1.19
-1.18
-1.12
-1.18
-1.17
-1.15
-1.16
-1.13
-1.19
-1.14
-1.19
-1.18
-1.13
-1.2
-1.14
-1.2
-1.09
-1.18
-1.16
-1.12
-1.18
-1.17
-1.14
-1.19
-1.17
-1.15
-1.21
-1.17
-1.24
-1.17
-1.17
-1.14
-1.18
-1.22
-1.21
-1.26
-1.21
-1.13
-1.26
-1.19
-1.18
-1.23
-1.23
-1.19
-1.23
-1.24
-1.26
-1.21
-1.21
-1.25
-1.23
-1.23
-1.26
-1.22
-1.32
-1.28
-1.28
-1.3
-1.25
-1.27
-1.28
-1.24
-1.27
-1.24
-1.27
-1.29
-1.3
-1.22
-1.33
-1.21
-1.3
-1.28
-1.29
-1.29
-1.21
-1.23
-1.19
-1.21
-1.26
-1.21
-1.24
-1.24
-1.2
-1.2
-1.26
-1.23
-1.26
-1.19
-1.2
-1.16
-1.18
-1.22
-1.1
-1.11
-1.16
-1.16
-1.1
-1.17
-1.11
-1.2
-1.12
-1.14
-1.11
-1.13
-1.15
-1.2
-1.15
-1.15
-1.17
-1.17
-1.09
-1.13
-1.1
-1.11
-1.18
-1.12
-1.14
-1.16
-1.12
-1.09
-1.09
-1.13
-1.13
-1.11
-1.12
-1.2
-1.14
-1.17
-1.16
-1.12
-1.19
-1.22
-1.15
-1.23
-1.1
-1.23
-1.19
-1.22
-1.19
-1.17
-1.21
-1.2
-1.24
-1.2
-1.15
-1.16
-1.22
-1.2
-1.22
-1.17
-1.18
-1.19
-1.25
-1.13
-1.25
-1.17
-1.18
-1.21
-1.18
-1.21
-1.22
-1.16
-1.26
-1.2
-1.2
-1.22
-1.19
-1.16
-1.21
-1.17
-1.16
-1.21
-1.22
-1.21
-1.24
-1.19
-1.17
-1.19
-1.14
-1.26
-1.15
-1.2
-1.16
-1.22
-1.22
-1.17
-1.18
-1.18
-1.16
-1.24
-1.14
-1.25
-1.18
-1.19
-1.17
-1.18
-1.19
-1.22
-1.21
-1.21
-1.17
-1.2
-1.15
-1.22
-1.21
-1.12
-1.27
-1.21
-1.19
-1.16
-1.26
-1.24
-1.26
-1.28
-1.28
-1.27
-1.28
-1.31
-1.26
-1.33
-1.36
-1.32
-1.29
-1.28
-1.36
-1.3
-1.29
-1.37
-1.32
-1.26
-1.32
-1.27
-1.32
-1.3
-1.34
-1.35
-1.32
-1.28
-1.34
-1.26
-1.35
-1.3
-1.29
-1.27
-1.31
-1.29
-1.27
-1.21
-1.23
-1.23
-1.26
-1.2
-1.26
-1.21
-1.28
[truncated: 58,001 more rows]

## Sheet: Fig.7i
CTRL	Bmal1	NachBac	Kir2.1	Y2 Replacement	HFD
40.8758	0.390454	0.138833	-0.02951	0.280441	25.0172
40.6813	1.8915	-0.05431	0.161797	0.860712	21.4387
40.1599	1.46467	0.181555	0.344063	1.21866	-1.67534
51.8555	1.71538	0.182948	0.731526	0.519337	8.84378
45.5093	1.71538	-0.05853	0.444396	0.280441	9.82538
	0.893541		-0.2198
