# Supplementary material for: Paraventricular hypothalamus mediates diurnal rhythm of metabolism
Source: Nat Commun. 2020 Jul 30;11:3794. doi: 10.1038/s41467-020-17578-7 (PMC7393104; doi:10.1038/s41467-020-17578-7)
Supplement: Supplementary file 4 — Source Data [file 41467_2020_17578_MOESM4_ESM.zip › Source data supplementary Fig.1.xlsx]

## Sheet: Spple. Fig1c
AAV-GFP	AAV-Cre
861.528	151.961
705.156	-3.86148
568.215	10.0444
541.411	330.721
516.027	396.943
717.922	413.196
	482.724

## Sheet: Spple. Fig1e
AAV-GFP	AAV-Cre
2.66	2.89
2.777	2.8
2.741	1.73
1.4	0.870006
1.78	1.66
3.06	2.69
	1.56
