# Supplementary material for: Paraventricular hypothalamus mediates diurnal rhythm of metabolism
Source: Nat Commun. 2020 Jul 30;11:3794. doi: 10.1038/s41467-020-17578-7 (PMC7393104; doi:10.1038/s41467-020-17578-7)
Supplement: Supplementary file 4 — Source Data [file 41467_2020_17578_MOESM4_ESM.zip › Source data supplementary Fig.2.xlsx]

## Sheet: Supple. Fig2c
AAV-mCherry	AAV-Kir2.1
-44.07	-78.31
-44.83	-78
-45.9	-78.43
-41.93	-78.52
-39.07	-80.51
-46.02	-73.58
-61.43	-73.7
-42.88	-72.85
-56.92	-68.94
-44.71	-64.73
-49.13	-76.45
-43.52	-89.26
-68.21	-87.31
-43.4	-70.98
	-84.59
	-78.31
	-78.52

## Sheet: Supple. Fig2f
AAV-mCherry	AAV-Kir2.1
0.58495	0.22865
0.50805	0.132
0.504375	0.190725
0.639575	0.1487
0.50835	0.160375
0.528025	0.180425
0.421	0.2288
0.833275	0.4663
0.439225	0.57495
0.474775	0.2472
0.46105	0.1638
0.48965	0.1377
0.48255	0.081325
0.531225	0.23155
	0.17915
	0.22865
	0.1487

## Sheet: Supple. Fig2i
AAV-mCherry	AAV-Kir2.1
25	160
15	160
25	90
10	240
10	180
15	180
10	100
10	40
10	35
20	70
30	140
10	260
30	495
40	80
	120
	160
	240
