# Supplementary material for: Paraventricular hypothalamus mediates diurnal rhythm of metabolism
Source: Nat Commun. 2020 Jul 30;11:3794. doi: 10.1038/s41467-020-17578-7 (PMC7393104; doi:10.1038/s41467-020-17578-7)
Supplement: Supplementary file 4 — Source Data [file 41467_2020_17578_MOESM4_ESM.zip › Source data supplementary Fig.3.xlsx]

## Sheet: Supple. Fig3c
AAV-GFP	AAV-NaChBac
-36.5943	-44.14
-46.33	-48.2814
-41.6414	-48.4257
-33.5543	-46.57
-40.9657	-41.11
-38.814	-56.4886
-41.295	-45.7671
-35.3686	-46.8133
-39.9814	-45.4967
	-45.3729
	-43.8486

## Sheet: Supple. Fig3d
AAV-GFP	AAV-NaChBac
0.3	0.393333
0.12	0.355
0.06	1.255
0.005	6.6
0.11	0.75
0.005	6.78
0.005	0.39
0.405	0.66
0.81	3.995
	0.98
	0.49
	0.49
