# Supplementary material for: Paraventricular hypothalamus mediates diurnal rhythm of metabolism
Source: Nat Commun. 2020 Jul 30;11:3794. doi: 10.1038/s41467-020-17578-7 (PMC7393104; doi:10.1038/s41467-020-17578-7)
Supplement: Supplementary file 4 — Source Data [file 41467_2020_17578_MOESM4_ESM.zip › Source data supplementary Fig.6.xlsx]

## Sheet: Supple. Fig6c
sEPSC-AAV-GFP	sEPSC-AAV-Cre	sIPSC-AAV-GFP	sIPSC-AAV-Cre
15.8387	22.0789	18.8376	27.8362
18.5201	22.7119	26.5886	23.2359
19.525	17.9869	21.8482	21.8163
27.407	22.1885	38.6147	19.5106
20.1261	18.2292	35.2653	25.0021
22.3319	22.623	36.2904	19.2539
18.101	22.3881	41.2201	16.7486
31.861	17.42	36.9962	18.1701
19.721	13.5915	34.6599	16.6156
30.7865	23.5623	48.1502	21.6343
22.9641	17.24	33.9748	14.6077
18.1354	16.9162	36.6252	14.3679
25.0982	17.9372	43.5919	16.1325
18.3509	15.5771	29.1066	16.4924
25.7358	15.9156	31.2125	15.5898
	21.6033		19.3059
	15.4504		21.1168
	17.1843		18.1864

## Sheet: Supple. Fig6d
sEPSC-AAV-GFP	sEPSC-AAV-Cre	sIPSC-AAV-GFP	sIPSC-AAV-Cre
0.81	2.19	1.58	1.26
7.14	2.09	5.85	0.2
1.64	3.3	7.57	0.03
27.15	3.44	5.52	0.04
1.27	0.48	26.21	0.2
1.55	1.84	3.58	0.31
2.36	2.09	4.58	0.12
1.74	5.31	2.12	0.01
1.08	12.18	15.75	0.17
5.52	2.11	4.73	0.24
1.11	2.36	4.87	0.35
	5.52		0.01
	2.27		1.61
	0.79		0.01

## Sheet: Supple. Fig6e
AAV-GFP	AAV-Cre
-44.4795	-48.9736
-53.6894	-42.4222
-59.2679	-39.465
-57.7678	-49.9545
-48.4534	-38.1399
-74.1404	-43.6632
-46.6971	-39.8769
-51.8939	-49.3959
-44.7827	-44.9681
-44.8257	-43.8571
-57.3279	-42.3829
-47.3665	-24.0511
-42.7039	-43.6033
-65.2947	-37.5744
-56.531	-45.2256
-43.6754	-27.8288
-42.2675	-36.6583
-38.6356	-27.9705
-42.8622	-44.5394
-49.8511	-31.1607
-41.34	-43.27
-39.0156	-46.0622
-48.2189
-50.6745
-41.915
-45.9562
-48.3218
-44.214
-36.0514
-45.4462
-53.7516
-38.5133
-55.3332
-40.9481
