# Supplementary material for: Paraventricular hypothalamus mediates diurnal rhythm of metabolism
Source: Nat Commun. 2020 Jul 30;11:3794. doi: 10.1038/s41467-020-17578-7 (PMC7393104; doi:10.1038/s41467-020-17578-7)
Supplement: Supplementary file 4 — Source Data [file 41467_2020_17578_MOESM4_ESM.zip › Source data supplementary Fig.7.xlsx]

## Sheet: Supple. Fig7c
	Day time						Night time
AAV-GFP	2.55	1.78	1.9	2.62	1.62		9.62	6.36	7.13	5.58	6.99
AAV-Cre	6.33	6.61	4.63	5.77	4.53	6.73	4.22	6.73	7.45	5.34	6.01	5.93

## Sheet: Supple. Fig7f
	Day time						Night time
AAV-GFP	2973.22	2962.79	2934.64	2958.24	2957.22		3807.95	3817.88	3793.09	3614.83	3758.44
AAV-Cre	2528.83	2825.95	3585.98	3082.27	2756.24	3390.8	2539.39	3168.11	3983.88	3116.67	2798.05	3436.34

## Sheet: Supple. Fig7g
	Day time						Night time
AAV-GFP	13155	24510	9877	20205	6256		25277	65948	56260	85994	64713
AAV-Cre	11546	16613	4123	15883	12422	8230	10202	14392	22434	12625	23125	6154

## Sheet: Supple. Fig7h
	AAV-GFP												AAV-Cre
0 week	0	0	0	0	0	0	0	0	0	0	0		0	0	0	0	0	0	0	0
1 week	-0.3	-0.6	-0.5	-0.2	-0.5	2.69	0.1	0	0.7	-1.3	-0.5		0	0.1	1	-0.2	-0.1	1.8		1
2 week	-0.38	-0.3	0.4	0	0.5	2.62	0.4	0.7	1.1	-1.4	-0.2		1.4	2.7	3.3	2.9	0	3.5		3.3
3 week	-0.38	-0.4	0.4	0.3	0.6	2	-1.8	-0.6	0.1	-2.6	-2.45		2.8	1.46	0	5.9	0.8	5.6	9.11	5.27
4 week	-0.5	0.4	0.9	0.6	0.6	1.97	-2.5	-0.2	0.4	-2.2	-2.53		0.8	-1	3.5	7.1	0.5	5	6.15	4.77
5 week	-0.4	0.8	1	1.4	0.8	2.3	-2.7	-0.4	0.1	-3.4	-2.4		4.52	2	4.4	6.6	2.2		5.84	6
6 week	0	0.7	0.6	2.1	0.3	2.16	-2.8	-0.6	0.3	-3.6	-2.5		3.27	3.16			3.2		6.46	5
7 week	-0.64	0.4	0.9	2.2	0.4	2.6	-2.7	0	1	-2.6	-2.73		3.6	5.26	3.5	8.4	3.5		7.68	9.7
8 week	-0.3	2	1.9	3.3	1.1	2.39	-1.7	1.1	-0.2	-2.6	-3.2		6.9	4.3	4.7	11	6.8		7.49	15.2
9 week	0.4			2.7	1.1	2.42	-1.7	0.1	0.7	-2.8	-1.5		8.7	4.1			7.6	15.5
10 week	1				0.8		-1.1	0.9	1.5		-2.9		11.7	7.3	4.5		7.1	19.2
