# Supplementary material for: Paraventricular hypothalamus mediates diurnal rhythm of metabolism
Source: Nat Commun. 2020 Jul 30;11:3794. doi: 10.1038/s41467-020-17578-7 (PMC7393104; doi:10.1038/s41467-020-17578-7)
Supplement: Supplementary file 4 — Source Data [file 41467_2020_17578_MOESM4_ESM.zip › Source data supplementary Fig.8.xlsx]

## Sheet: Supple. Fig8c
Basal	Zolpidam	Washout
381.4	463.9	370.9
432.7	489.2	426
417.5	518.8	463.5
366.9	512.6	369.3
431.3	458.9	373.8
376.4	510.6	435.6
368.9	515.6	391.2
421.3	499.4	428.7

## Sheet: Supple. Fig8d
RFP(+)				RFP(-)
Basal	Zolpidam	Washout		Basal	Zolpidam	Washout
24.2	23.4	21.5		357.9	394.3	346.8
15.6	16.4	14.3		389	422	394
30.5	36.5	40.5		490	512.1	524
4.9	6.7	6.8		243	259	248
1.2	2.3	1.6		213	245	224
28.6	31.1	29.4		453	467.5	456
4.5	5.6	5.3		284.5	321	310.2
18.9	18.5	19.3
8.7	12.6	9.54

## Sheet: Supple. Fig8e
RFP(+)				RFP(-)
Basal	Zolpidam	Washout		Basal	Zolpidam	Washout
337.6	487.5	456.9		341.4	335.2	345.7
421	604	595.3		368.2	365.7	357.9
452.3	585.1	505.8		293.2	306.2	289.5
450.7	772.8	423.8		269	271.4	265.9
483.8	816.2	552.8		312.8	298.4	305.4
392.7	589.7	474.7		413	403.7	409.7
465.6	716.4	539.2		408.9	405.1	384.7
				324.1	316.4	326.4

## Sheet: Supple. Fig8g
ZT 0	ZT 6	ZT 12	ZT18
114	120	120	125
131	118	80	138
100	88	103	98
